# Supplementary material for: Molecular characterisation of formalin-fixed paraffin-embedded (FFPE) breast tumour specimens using a custom 512-gene breast cancer bead array-based platform
Source: Br J Cancer. 2011 Nov 8;105(10):1574–81. doi: 10.1038/bjc.2011.355 (PMC3242517; doi:10.1038/bjc.2011.355)
Supplement: Supplementary Table 5 [file bjc2011355x2.xls]

## Sheet: BCa_GrpGeneSignal
SYMBOL	TargetID	NNN_10533	NNN_2220	NNN_2239	NNN_2380	NNN_2565	NNN_4057	NNN_4554	NNN_5138	NNN_5149	NNN_5383	NNN_5415	NNN_5925	NNN_6577	NNN_6984	NNN_7381	NNN_7549	NNN_7564	NNN_7792	NNN_7830	NNN_8557	NNN_8632	NNN_865	NNN_9043	NNN_927	NNP_16458	NNP_2063	NNP_2799	NNP_6337	NNP_6353	NNP_6875	NNP_8509	NNP_968	PNN_1100	PNN_12422	PNN_1639	PNN_2848	PNN_4150	PNN_4803	PNN_5174	PNN_5514	PNN_6791	PNN_7407	PNN_8163	PNN_8245	PNN_945	PNP_12508	PNP_3442	PNP_3552
		TN	TN	TN	TN	TN	TN	TN	TN	TN	TN	TN	TN	TN	TN	TN	TN	TN	TN	TN	TN	TN	TN	TN	TN	HER2+	HER2+	HER2+	HER2+	HER2+	HER2+	HER2+	HER2+	HR+	HR+	HR+	HR+	HR+	HR+	HR+	HR+	HR+	HR+	HR+	HR+	HR+	HR+	HR+	HR+
SCUBE2	GI_10190747-S	1172.1	943.581	869.952	1768.33	973.664	1529.19	3620.97	1024.72	1359.97	968.664	1204.79	1052	806.303	1320.08	924.108	883.785	922.689	1000.17	933.051	1080.76	1084.85	1066.45	2242.62	946.622	925.842	1341.84	1307.13	1038.96	1096.47	985.252	894.851	2422.78	2558.12	1165.13	1402.45	2411.97	3938.11	10852.1	1943	2365.95	1333.42	807.174	2402.05	966.868	3623.98	1079.48	2753.81	1180.05
F3	GI_10518499-S	2571.77	1804.39	1874.96	1076.18	1251.67	2291.37	1684.8	2810.92	3202.34	2297.38	1879.86	1981.06	1059.69	4251.65	1849.34	3520.74	1253.74	1521.24	1132.47	1141.18	1352.52	4100.38	966.064	625.325	1461.57	2623.08	2139.66	2499.45	917.928	1258.16	2327.14	1603.25	2287.39	1399.24	1943.24	1486.14	1980.63	1325.48	1969.68	1992.93	3211.15	4465.16	1059.11	2443.11	1724.01	876.851	1476.02	874.639
CGA	GI_10800407-S	2756.75	885.208	880.841	1741.49	949.89	1237.11	1239.66	825.829	1362.27	1084.09	948.199	982.944	656.459	872.387	848.733	1463.24	1102.22	751.489	803.563	1425.09	852.65	1259.87	780.859	970.528	1297.58	857.941	969.065	948.818	864.403	883.107	1308.48	1544.87	880.786	10598.9	1036.45	1392.52	2116.26	1091.54	969.262	835.733	1590.21	929.451	1053.67	945.998	1039.46	1255.56	966.778	17554.8
IGFBP5	GI_10834981-S	3529.44	10317.1	4294.26	5124.07	4902.54	2972.52	7703.29	5693.09	9275.43	6709.23	8004.09	10442.6	4154.41	12550.2	9928.76	15970	12722.7	7725.42	3829.27	10473.3	4342.05	5007.31	10315.1	10806.1	7596.95	9966.98	7185.93	5001.77	7248.78	11241	9783.24	9897.51	9603.37	6811.89	7016.26	12057.3	8622.34	6236.08	7583.41	7313.61	7281.48	7306.39	19400.2	9763.3	9715.07	4230.1	9554.08	13770.2
IL6	GI_10834983-S	2280.89	2149.42	5465.58	1380.92	1360.92	1265.24	1724.5	1462.04	2130.93	3021.15	1471.46	3473.72	1665.02	5581.8	1852.36	2353.58	2226.84	1117.83	2382.29	1393.39	1974.4	4978.59	1143.55	1039.75	2794.98	2601.33	3789.47	1723.23	1357.03	844.062	4435.88	1486.53	3901.49	1235.57	1961.21	2352.59	1701.31	912.474	1773.84	1884.36	1721.88	5899.77	1348.58	9397.19	2274.61	989.19	3053.84	705.229
ARHGDIB	GI_10835001-S	24911.6	26525.9	24838.2	20912.2	27804	17438.2	26749.4	21514.7	25995.8	27143.5	23439.1	26422.1	25435	22939.5	16460.7	21189	18708.8	20133	27660.5	17399.7	27407.2	21844.9	20311.3	16755.8	25036.7	23758.8	24627.3	24175	27334.9	20513.3	22280.3	25806.9	25070.9	21282.6	23528.3	25861.2	27719	26885.5	24952.7	22272.5	21049.9	19761.2	30919.9	22502.8	20036.8	22560.9	24003.8	22362.1
IGFBP2	GI_10835156-S	3244.88	935.724	1219.82	2336.85	2025.61	5906.97	1239.73	912.105	1993.24	1652.51	1421.38	1550.13	575.313	1308.11	2203.49	2941.64	1759.92	600.619	1041.99	3875.64	2233.19	1445.5	2108.9	1601.82	2143.54	1619.37	1349.16	2636.92	2248.97	5007.82	2638.2	1449.05	1980.35	2270.72	2700.93	2941.76	1591.67	2277.71	2334.8	2399.79	1999.82	1184.43	2883.91	962.002	2055.13	2963.23	1815.41	7099.45
SERPINE1	GI_10835158-S	2547.13	3556.76	3560.22	3722.28	1897.88	1792.53	3431.29	3490.67	3484.03	2248.36	1949.38	3996.78	954.547	5686.96	2660.05	3371.51	2424.36	1521.42	1140.21	2120.27	1183.91	5557.66	2056.96	1391.53	2062.19	3293.99	2295.98	1493.94	1573.93	2278.58	5124.66	2323.51	4955.72	3040.19	1695.7	2430.17	2891.14	1683.66	1621.4	3018.17	2811.02	2649.06	1805.75	1778.99	3442.91	1580.76	2456.54	1101.76
IFNG	GI_10835170-S	2256.15	2369.24	1455.3	1718.47	1902.62	1384.66	2337.42	1832.57	2553.12	2433.94	1839.45	5755.46	2747.86	1362.46	1212.21	1442.4	2464.67	1961.72	7655.12	1546.41	3263.83	2038.67	1129.68	1532.21	3442.25	1779.16	2348.17	1845.1	5243.01	1154.76	1557.79	1654.88	1567.8	2216.78	3347.28	2781	2885.4	2355.88	2234.45	1276.11	1894.3	2492.7	1945.52	4987.4	1860.51	4520.54	1826.08	2085.01
TGFB1	GI_10863872-S	802.421	794.025	722.349	704.863	1013.59	1805.55	971.818	691.616	747.088	774.587	573.214	1145.42	1258.67	776.788	944.772	912.741	657.38	754.458	734.558	647.961	737.284	1160.71	668.794	1288.93	871.023	807.685	806.049	670.752	756.975	808.516	882.11	652.122	1281.7	807.494	663.405	909.53	1009.33	1124.04	576.812	844.485	746.421	780.614	651.264	590.889	919.432	990.812	778.33	665.704
TMEM8	GI_10864068-S	533.879	624.896	633.452	779.125	628.894	652.881	577.32	670.143	648.262	568.649	565.029	542.225	585.272	545.419	550.668	602.808	630.718	655.091	610.528	698.94	711.883	654.831	562.93	894.913	585.994	556.995	568.952	620.218	732.513	737.26	600.606	600.071	566.931	644.636	626.209	602.392	669.769	647.161	806.071	643.938	668.663	637.202	793.822	635.834	651.609	667.43	580.055	897.514
CCNB2	GI_10938017-S	2754.63	1475.42	2076.41	1858.81	2400.02	6108.94	1921.75	1706.28	1451.44	2854.65	1845.3	3123.8	1326.01	1745.51	1637.29	1339.48	2565.24	1167.42	3111.56	1690.59	2845.44	2926.6	1223.12	1692.44	1547.9	1870.74	1173.86	2603.97	1784.94	2110.79	1277.82	1707.59	1130.37	3246.04	1816.11	1582.1	2006.54	970.171	1866.7	663.893	1047.58	2917.38	1463.1	3209.22	1194.84	2096.08	784.78	1855.14
MRPS12	GI_11056055-A	9493.98	10619.9	10513.4	11590.3	9846.56	10814.4	10328.7	9150.43	9084.24	9125.2	10999.2	9847.73	9281.44	8247.07	8645.67	8480.82	9358.96	10050.8	9748.85	10310.1	8920.69	10835	8821.73	9819.14	8567.39	9185.02	9150.46	8771.76	10161.3	9668.62	8568.72	10279.4	8764.6	10529.1	9319.52	9075.33	10524.1	9136.42	9490.45	6843.43	8962.16	11902.6	10331.4	7851.22	8690.89	7328.14	9104.86	10209.2
IGF1R	GI_11068002-S	3376	4347.16	2456.24	1416.57	7539.18	4829.28	2435.46	2422.14	2475.4	1627.67	1893.7	3332.61	1587.49	2247.45	3815.74	3069.71	2944.87	1489.37	2738.99	2651.57	2378.23	3687.52	2512.04	2159.51	1795.04	2536.99	2519.8	1256.29	1374.71	1494.66	2134.56	2076.24	4054.43	4620.85	1168.73	3823.78	2134.57	4236.09	10951.7	4025.93	5987.22	2827.78	4890.69	5088.69	4357.56	2698.22	2476.48	9038.77
KDR	GI_11321596-S	1628.29	1911.26	1461.29	1602.85	1511.04	1587.92	2057.97	1663.32	2361.12	1643.42	1868.92	1777.26	1753.29	2257.56	2180.4	2041.56	1778.32	1429.49	1568.22	1458.1	3154.27	1233.97	996.016	1741.94	2212.74	1968.91	1809.98	2089.91	1574.18	1979.26	2247.82	1551.02	2691.03	1614.62	1855.65	1834.83	1930.56	2018.98	1924.69	2030.62	1574.25	2032.56	1833.1	1391.93	2054.94	1499.19	2460.1	1753.42
MMP2	GI_11342665-S	8221.54	14233.8	9511.37	8387.95	8935.26	3166.47	13856.9	9843.9	16023.5	10544.6	11889.5	10971.1	6840.25	20382.4	12717.5	16900.9	8103.23	7726.39	4828.57	11536.8	8463.18	8922.1	11387.4	10307.2	12561.6	17453	15150.1	7598.1	9302.23	9098.94	17934.7	13264.2	17862.8	4735.35	11869.5	17836.8	13494	14016.3	6800.64	17795.7	10276	9754.19	9990.77	5882.06	13818.1	7462.71	18775.7	3228.19
PMS1	GI_11496979-S	1412.12	1393.88	1188.91	1631.19	2141.29	1799.39	1696.14	1212.51	1827.86	2195.66	1880.53	1766.93	1415.73	1375.53	1460.49	1102.94	1261.96	1378.06	2073.09	1228.66	3766.37	2132.79	898.002	1043	1741.5	1428.36	1545.66	2023.68	1790.13	1331.12	979.418	2041.98	1530.26	1275.59	2090.39	1820.75	1978.71	1764.11	2231.86	1583.81	1148.83	2205.82	1569.29	1315.48	1039.12	995.643	2021.15	1419.03
SVIL	GI_11496980-A	6108.01	7063.65	3791.65	2596.31	7256.42	1611.81	3819.9	4903.24	4577.33	4725.01	3633.82	5263.41	4188.87	5884.52	5121.15	4919.1	4545.93	1834.81	3956.62	5036.08	5034.66	5420.89	4205.66	6676.36	4079.6	4366.45	3750.17	3392.74	2881.68	4240.57	4096.84	3107.82	4702.98	2388.71	4717.76	4457.51	3233.57	7506.09	2476.17	6803.23	4586.33	4541.74	3147.81	2477.43	3942.41	2161.3	6242.78	1225.58
PARP4	GI_11496990-S	4735.47	3511.07	3281.83	2272.98	2660.78	3324.36	3355.85	4293.25	3466.22	3046.12	3141.54	3885.41	3360.14	2599.4	3564.96	2713.92	2854.11	2120.62	3099.94	2776.41	3738.68	3631.49	2507.88	2865.95	2940.84	3414.46	2927.16	2682.51	4188.98	2206.29	2798.36	2858.81	3601.58	2689.99	3200.93	2786.88	3546.39	4339.26	3047.39	2917.29	4067.11	3688.97	2973.93	2284.72	2949.65	2383.55	3329.62	1963.01
CDC25B	GI_11641410-A	5560.29	5408.77	3658.99	3531.41	6266.6	9076.54	3793.72	5463.68	4182.35	3043.51	2693.48	4071.76	5705.65	3560.86	3449.64	3076.48	5036.69	2707.43	4169.12	5117.6	3912.32	3685.8	2991.2	7507.54	3639.71	3891.44	6462.04	3540.59	3212.64	3677.13	3720.89	2913.98	3228.46	4674.49	3105.08	3194.17	3879.61	3153.27	4209.61	2699.78	2346.52	4874.56	1930.66	3829.46	3180.03	4219.93	3374.95	6003.7
ATF5	GI_12597624-S	3046.88	1725.38	1555.97	2455.2	1806.38	10111.6	1577.57	1216.43	1824.36	2724.5	2180.84	1896.17	1843.1	2012.62	1577.4	2194.27	2225.45	1110	4028.74	2015.58	2256.11	1991.92	1865.08	3776.04	1965.16	1599.73	1611.09	2037.38	1977.74	2030.48	1934.87	1967.48	1712.86	2186.44	2153.26	1708.87	1964.88	1547.31	1310.13	2096.2	1542.62	2774.81	2316.93	1603.59	1483.79	2110.02	1779.94	1487.8
E2F1	GI_12669910-S	3988.98	3034.71	3121.96	6937.1	3389.45	9851.18	3454.34	3647.16	2513.87	3395.29	3211.09	4110.11	5445.32	2400.06	3637.39	3038.8	5907.61	7353.98	3806.04	5463.3	3279.08	3467.33	4014.08	6603.48	2864.73	3270.29	2671.05	3364.21	2913.35	4513.85	3320.29	3205.35	2348.85	6274.35	3100.28	2690.01	3461.61	1938.67	4508.99	1314.36	2795.82	5911.44	3823.98	3858.7	3383.96	5810.91	1776.65	4134.24
SLC39A6	GI_12751474-S	4460.36	5117.43	3639.16	5826.21	4051.43	4773.34	7153.42	3464.7	8271.72	5904.52	5942.57	6509.5	3396.51	5107.9	5211.76	4954.44	4101.66	4461.41	4261.33	4938.46	5386.3	6571.06	5844.14	4546.97	6350.24	4820.5	4327.27	6566.65	7634.07	4629.5	3918.85	8174.97	12224.6	6672.5	11136.6	12092.5	8874.28	10986.3	11889.9	6816.26	17138	8997.3	18973.9	6708.05	7981.1	6203.23	10146.5	18264
MMP1	GI_13027798-S	4139.2	4193.01	5891.27	1739.38	1506.49	810.756	1653.97	6220.09	1206.26	603.894	1079.33	1739.19	486.352	3519.73	1840.39	3677.81	3771.73	913.955	3282.01	8880.07	587.895	7033.44	1465.54	664.252	2573.26	1158.66	1311.7	4401.34	1732.77	1714.88	740.32	1232.54	770.957	573.668	885.296	582.271	2350.07	569.105	718.79	568.365	495.424	4690.81	822.622	5685.46	576.141	1774.12	631.07	479.971
MMP3	GI_13027803-S	6540.03	7806.54	4872.8	4315.33	8533.06	1495.75	6845.84	5902.71	5301.79	8369.13	6115.31	7211.37	3939.17	9363.76	4632.15	7443.9	5696.14	4661.9	5449.85	9915.25	5162.91	8209.9	3148.58	2690.03	7909.35	6225.09	6731.74	7937.16	8961.38	2785.11	5333.09	7838.5	4394.03	2490.96	4869.15	7592.51	5978.33	4961.27	4360.68	5977.57	2847.2	7912.27	5333.35	6638.81	4615.6	2414	6647.77	2197
MMP7	GI_13027804-S	10513.9	16632	7208.2	2869.79	12262.6	1849.53	2973.42	5570.4	2598.12	11603.2	5568.67	14050.2	7303.57	12319.7	15595.7	11730.9	13349.7	1337.9	23066.3	3231.01	4045.63	7363.95	4120.49	3617.26	3740.72	6302.7	4184.84	1320.81	7168.34	1346.54	8616.98	4906.53	3820.34	2583.01	3172.14	2731.54	3131.74	2656.26	2632.39	2101.12	1012.23	1811.3	2216.99	2211.58	1568.68	1922.04	2372.18	1448.48
FGFR4	GI_13112049-A	5587.03	2971.32	3350.6	10446.8	3415.35	13598.4	10229.8	4008.99	10102.2	3741.33	5919.54	4364.2	7484.14	2473.59	7586	2414.46	6012.55	7838.71	3866.59	11040.3	7253.81	6742.43	3087.24	4737.51	9387.71	10940.9	5383.37	15413.1	5478.59	10963.9	7304.27	8812.23	3526.3	9461.95	9708.74	7290.09	11263.6	5945.3	10344.5	8679.23	9375.96	4708.63	3184.24	3730.52	4300.72	5491.06	10448.1	4685.67
HDAC1	GI_13128859-S	2608.79	2563.29	2731.99	2306.76	1983.73	4112.81	2415.69	3229.58	2666.04	2615.93	2670.64	2923.99	2561.23	2225.42	1653.06	2135.18	2313.29	2467.02	2696.29	1820.83	4436.25	2897.03	1374.61	1902.07	2753.89	2226.57	2355.91	3355.86	4275.9	1747.86	1696.23	2497.76	1867.71	2948.05	2461.49	2735.52	2511.22	2780.31	3272.97	2097.78	1908.41	3629.52	3049.95	2930.13	3206.34	1987.34	3053.72	3429.24
FGFR1	GI_13186246-A	1872.46	2703.32	1848.37	1841.93	3681.85	1592.08	2755.28	2469.42	3335.18	3035.01	2422.25	3306.72	1930.4	4255.2	2748.31	4677	2686.95	2829.1	1919.83	3972.78	2394.55	3727.92	2853.42	2417.94	2743.39	3055.61	2653.78	2403.91	2684.28	4035.12	3577.41	2519.93	3775.71	10800.6	2389.05	3377.73	3014.84	3081.55	4800.22	3639.18	4051.78	1866.87	1993.14	1262.27	5556	5332.1	5278.81	4993.71
FGFR2	GI_13186266-A	1902	2714.64	1715.88	1933.03	2879.33	445.98	449.215	702.191	470.69	800.734	469.786	784.762	1064.49	1171.48	1438.6	552.56	1024.04	2012.68	513.955	5597.45	2236.04	772.099	981.354	2432.54	410.143	651.34	583.735	421.97	506.824	577.332	614.935	532.051	1088.69	1433.53	1660.29	1528.91	468.77	1484.23	486.067	1301.13	1510.89	963.087	1230.73	443.033	816.939	959.973	723.736	432.249
G1P3	GI_13259547-A	12591.2	12543.4	12629.2	13999	12447.3	11789.4	11237.4	14162.1	13403.6	12001.7	11212.3	12697.8	13800.4	11752.9	11430.2	12302.3	13119.9	12791.3	13119.2	15409.5	13645.1	13825.9	13361.5	11987.1	11204.5	11968.1	11902.6	11709.2	13647.9	11245.7	12472.6	11017.9	11218.6	11207.4	12432	11290.6	12275.5	11539.1	15515.4	14357.2	12813.9	11746.8	14853	13512.6	13825.5	14416.1	12656	14302.6
VTCN1	GI_13375849-S	3305.16	1735.03	3375.68	865.452	1796.31	499.115	626.16	959.658	1328.8	1320.24	927.799	1500	1295.55	3568.58	1649.22	1742.11	1299.17	772.544	924.85	2969.29	2463.23	553.03	1073.03	5358.08	869.073	2709.9	1170.81	540.528	1048.21	919.867	1011.68	512.699	738.131	485.266	923.462	657.824	666.77	3480.88	1163.32	3454.83	3385.82	1238.87	1756.5	610.466	1187.72	1513.62	4136.47	569.035
L1CAM	GI_13435352-A	2394.7	1897.65	804.682	1509.83	1403.87	939.746	597.169	1412.27	607.68	595.925	615.909	696.899	489.247	507.493	790.835	709.372	815.079	466.503	1165.18	746.881	557.241	651.415	696.787	692.747	678.189	771.085	729.34	564.32	656.119	639.04	714.637	680.766	660.881	1142.43	531.767	674.208	679.846	655.98	1035.24	727.14	582.483	837.75	596.843	965.555	525.874	577.106	716.702	573.344
DDB1	GI_13435358-S	2401.76	3763.11	4165.22	3676.76	2891.91	4760.54	3662.82	3570.27	3176.99	2791.27	2923.14	3366.44	3083.84	3704.5	3484.84	3395.84	2725.91	2951.97	3128.84	3498.34	3039.81	4575.3	2497.62	4220.8	4291.48	2660.99	3593.79	3508.76	2980.81	3549.5	2353.15	4086.51	3350.98	2235.83	3013.8	3516.99	3892.84	3248	2798.58	3019.85	3459.05	4003.08	3491.84	3522.18	3236.99	2629.69	4624.23	3295.29
BCL2L14	GI_13540528-A	3149.61	513.909	502.304	559.83	565.692	460.803	512.67	505.17	657.661	615.154	542.729	780.533	642.959	455.303	426.812	634.073	675.716	574.956	1447.14	501.56	691.418	555.575	462.006	472.659	620.565	455.04	528.923	536.925	765.634	454.458	493.148	621.904	465.632	471.527	515.717	486.734	561.619	575.612	551.318	546.372	434.78	585.664	695.631	550.217	474.289	513.347	474.283	482.309
KIF2C	GI_13699832-S	2362.13	1304.66	2048.73	1542.02	1640.92	2326	1440.59	1660.38	1022.22	1265.27	1475.39	1915.46	1291.69	1169.61	1413.49	1376.55	1597.19	1868.86	2606.97	1979.08	1903.43	2278.09	1013.29	1485.41	1288.06	1430.86	1357.97	1766.54	1396.93	1439.69	1001.55	1271.27	925.111	1271.41	1615.36	1029.42	1570.33	760.345	1581.11	636.318	658.605	2894.88	934.187	3183.39	841.597	1348.01	787.716	1332.7
CYP3A4	GI_13904851-S	471.722	441.981	418.543	499.773	439.923	577.197	453.415	503.097	479.597	518.789	490.085	477.45	394.866	421.884	474.495	441.863	471.888	439.475	482.431	436.784	440.087	510.385	416.257	445.645	452.117	448.066	455.682	458.751	664.75	481.072	451.183	434.588	452.498	449.694	415.328	488.046	504.59	589.441	472.256	452.284	446.691	464.549	474.46	417.268	436.036	466.777	670.848	502.537
XBP1	GI_14110394-S	7827.77	6861.13	5262.37	11117.5	5641.24	7837.62	15463	6919.83	11973.8	9005.17	10506.5	16727.3	13613.5	7407.76	5028.09	5737.8	5172.66	11381.3	5200.04	7414.63	10167.3	5333.25	10670.5	7437.49	13922.4	12339.1	17004.7	11726.9	11295.9	16576.2	8736.56	14560.2	17310.5	10236.7	10530.8	13621.9	17108.2	8801.73	10391.2	19542.7	14365	7648.7	21041.2	4984.93	15213.8	14170.4	15792.9	16002.6
SDF2	GI_14141194-S	3000.14	4818.05	4325.25	4271.24	4238.27	3461.21	5457.98	3845.75	4679.19	5388.19	6544.93	4678.35	3635.12	3831.65	4421.15	2825.74	4270.58	2659.22	4628.34	3148.4	5540.85	5882.65	2655.68	2434.03	5905.64	5515.72	4672.18	4397.56	5293.94	2182.09	3413.9	6951.79	4842.02	4135	4929.34	5060.19	5703.6	6280.28	5820.28	4480.95	3918.41	8212.7	6612.61	3566.03	3550.81	3326.58	8456.67	8925.81
RERG	GI_14249703-S	733.949	1020.61	482.944	626.775	473.534	2048.04	713.495	690.441	713.337	2776.85	605.809	807.491	472.341	1236.79	582.773	884.059	518.278	508.26	1859.43	536.209	520.451	425.014	935.347	708.203	789.356	677.37	562.426	674.437	502.293	752.741	1050.4	509.842	1447.89	1138.52	1938.99	1474.59	677.577	2827.57	1553.2	2239.18	1164.53	902.513	3530.5	695.698	3203.89	1277.1	1059.61	4837.19
CDH1	GI_14589887-S	9458.36	5315.4	5797.48	8861.56	8276.44	7401.31	8691.28	8889.53	8363.15	8885.53	10273.4	4745.18	3681.32	8800	11061.9	5345.83	6666.38	7554.22	8066.67	8337.11	9782.59	1494.62	5189.05	8382.22	9358.34	6165.42	7418.81	11398.2	8274.28	9507.04	6115.31	13790.2	8502.09	7091.71	9235.87	5843.55	8619.57	6194.14	5574.79	3889.79	8374.2	9266.09	9044.75	4009.55	9334.93	5975.09	12768.1	11144.2
CDH2	GI_14589888-S	601.406	1398.65	635.528	913.901	720.356	2749.2	585.412	731.174	829.59	548.73	676.863	1991.07	474.884	1705.49	639.316	1154.27	638.683	493.896	506.932	546.094	683.549	582.962	725.275	586.41	764.146	904.445	617.883	1501.78	697.543	1582.76	628.407	967.676	963.281	511.2	652.279	756.208	639.551	722.778	582.838	578.353	501.681	862.537	613.05	1102.69	516.693	757.32	602.921	642.8
ETV6	GI_14589947-S	5306.91	6172.92	5463.88	4082.96	12537.9	3825.27	4568.39	4503.77	4326.13	9196.06	4002.5	8111.89	5880.01	6345.31	5335.08	5732.75	6347.59	4803.31	7658.94	4278.06	5525.02	3977.31	6276.93	4579.97	4991.3	3773.52	4166.83	3829.24	4115.82	3487.63	3578.89	4753.53	5321.2	3202.95	5185.35	5046.37	4552.61	5541.63	4567.6	5712.19	4230.34	7452.79	5044.14	4283.18	4207.98	4803.35	3557.36	3497.91
TMPRSS2	GI_14602458-S	4428.94	1442.9	4888.05	3412.89	1438.28	1954.93	3843.52	3256.34	4132.54	2704.49	3240.53	1890.31	3643.85	3779.31	2103.04	1392.93	2085.84	4320.65	2824.25	5068.93	3602.29	1247.44	2238.93	4171.65	4542.67	2242.24	2492.02	3587.48	3527.47	2896.72	2131.96	3940.11	2166.05	1678.14	2703.07	2489.61	3702.28	2793.41	1344.7	3211.17	1745.62	2918.49	2405.96	2270.77	3532.75	1541.83	3417.45	2070.62
BAD	GI_14670387-A	769.285	552.509	621.746	831.235	543.643	926.128	586.049	652.529	639.388	631.948	613.561	578.816	529.499	564.611	522.659	701.476	564.232	789.119	673.169	746.692	693.017	639.676	695.256	805.405	554.575	537.427	486.378	592.857	588.817	759.403	565.403	599.476	642.514	911.133	564.899	701.824	667.667	838.754	488.191	684.666	543.459	652.664	675.106	585.567	532.673	848.721	665.387	670.649
PLAT	GI_14702166-A	755.67	1081.88	725.291	708.061	774.74	740.97	913.411	873.714	1049.1	791.661	911.15	737.569	532.626	1005.67	945.45	1074.02	633.996	806.031	546.299	872.921	1738.25	908.706	792.73	631.476	873.362	1304.61	821.318	637.212	1135.98	947.327	1084.66	957.827	1593.02	1150.47	752.197	913.097	807.864	1380.81	877.052	1031.49	882.11	571.076	1651.02	657.491	857.194	700.994	1090.17	1307.84
CASP3	GI_14790114-A	1712.64	1973.6	2236.42	1927.28	2110.21	2177.98	2432.28	2617.27	2550.83	2832.31	2958.34	3607.91	2017.06	2310.68	2123.67	1865.23	1725.36	3598.23	3030.1	1549.68	4012.18	2035.46	1716.97	1814.45	2881.71	2225.11	2138.09	3448.53	2795.38	2561.82	1553.97	2928.36	1779.29	1874.03	2430.33	2540.57	2611.84	2102.73	1762.75	2641.15	1667.05	3820.28	2668.4	2337.22	1839.6	1811.46	2286.12	2773.04
TNFSF11	GI_14790148-A	464.111	391.828	466.995	444.33	457.451	413.218	561.729	545.13	544.653	592.509	672.489	433.839	438.823	422.866	447.269	418.091	420.565	435.353	429.863	539.829	412.94	744.816	391.085	576.946	630.646	486.559	440.283	446.952	428.11	468.278	495.854	1109.16	635.108	398.105	405.478	493.593	661.568	462.971	440.951	426.873	414.249	469.868	409.244	515.524	424.075	386.022	438.763	440.325
CASP2	GI_14790185-A	2350.55	2077.29	2850.23	2340.3	2910.24	2319.54	1681.18	1962.46	2107.4	2547.32	2817.06	2311.41	2977.17	3398.87	2934.4	2140.75	2662.34	2660.46	3148.42	1609.73	2442.12	1854.87	1660.5	1501.87	2170.73	1736.17	1936.7	3000.95	2632.18	2329.43	1541.76	2432.03	1700.6	2471.51	2436.05	1996.29	1695.71	2045.13	2972.71	2117.6	2003.18	3171.99	2617.23	1970.13	1904.07	2171.18	2165.67	2557.63
PCTK1	GI_15011927-A	13211.6	11445.6	13723.1	12203.5	12445.5	14029.7	11159.3	11881.1	10736.3	12317.4	11855.1	11160.1	10366.9	11019.7	12705.5	12117.5	12599.5	13053.8	14132.7	14203.1	12800.1	13842.6	12688.6	14451	10701.9	10779	10390.3	11447.9	12193.4	12848.4	10570.7	11335	11751.1	12180.9	11379.5	11371.5	11728.2	11690.6	10623.4	9473.07	11813.4	14835.3	11452.5	11962.8	10865.5	12201.2	10733.9	11341
FGF1	GI_15055544-A	820.146	1269.53	1156.92	653.676	1163.26	439.385	824.273	1103.82	903.324	881.413	972.307	751.864	469.017	1324.73	1037.98	1576.39	1080.97	824.998	567.648	1058.94	603.706	1045.79	1107.4	652.805	988.217	1680.8	876.159	899.409	704.259	616.914	1125.31	1117.9	1318.72	510.324	922.039	1487.06	867.592	1309.75	605.583	587.977	1173.29	626.419	768.528	594.216	737.102	578.884	1071.61	510.921
PDGFA	GI_15208655-A	10526.3	14764	9248.02	16180.8	10630.1	11899.1	14315.2	12320.8	13609.7	14750.3	12767.2	10539	8172.55	12625.8	11990.1	15561	10914.8	10855.3	8885.84	13833.3	13719.6	19621.1	8658.43	14270.9	13295.1	12348	11309.8	10601.7	13405.9	10774.5	12256.9	13953.9	14937.8	14451.4	10638.3	12969.1	14192	14284.4	12282.9	11397.4	12462.8	10390.5	10914.7	12508.6	10727.3	8684.53	14486	9717.96
PDGFB	GI_15451785-A	1419.08	2790.75	1350.76	1381.57	2060.96	795.854	1222.66	1225.95	3205.21	865.875	874.025	2078.08	1308.2	1585.06	1460.41	2129.57	1668.94	821.952	1018.83	1953.81	937.008	779.231	1246.89	1270.1	2762.9	1847.58	1377.02	1044.2	1069.96	1334.8	1561.25	2427.66	1886.92	3480.98	1165.61	1127.39	1088.17	1563.19	1131.61	1062.11	959.934	1243.23	945.023	726.006	1352.5	1512.43	1140.08	1590.13
FGF2	GI_15451897-S	836.819	1034.88	463.705	741.786	561.515	599.413	697.351	560.802	1382.8	1180.84	819.195	1665.95	560.633	1662.54	832.329	1676.61	2036.6	578.268	5125.06	2765.38	1023.56	737.558	690.145	1104.41	923.381	827.841	831.459	663.206	614.985	433.221	1145.62	622.067	905.607	1026.9	1162.81	1021.39	688.247	1753.24	779.144	1040.39	514.774	1532.7	642.18	541.519	851.636	561.788	1384.34	565.832
CASP8	GI_15718711-A	4133.45	3348.81	2965.86	2726.18	2640.07	1883.6	3860.99	3521.02	4205.52	3473.57	3122.19	4264.51	4032.92	3169.87	2309.36	2216.47	1953.87	2573.72	3973.16	2049.05	4816.61	2940.97	2126.17	2826.72	3833.29	3377.05	3393.74	3800.39	5098.16	3196.45	2452.22	3078.05	2939.79	2337.24	3103.24	2797.41	4163.23	3812.67	2724.31	2760.71	3156.11	3296.21	3409.81	2682.14	3127.8	3141.42	3317.28	2781.67
ZFP36L2	GI_15812177-S	5587.32	4277.38	4247.39	3622.04	3853.67	4656.51	4854.37	4894.91	5785.51	5035.5	4711.01	5487.31	4797.84	7528.85	4731.19	5204.14	5050.23	2095.98	4397.93	3714.44	5262.35	4235.36	2538.61	3941.66	3658.1	4392.61	4066.36	2946.89	3500.64	3623.34	4600.64	5056.68	4475.62	2554.43	3395.71	4878.87	4964.92	3862.16	2839.97	8098.79	4216.97	3325.56	3385.05	3150.45	4205.42	3612.49	3702.79	2061.08
SELENBP1	GI_16306549-S	1004.43	591.695	568.455	964.153	729.848	827.765	744.17	742.569	1003.47	698.626	747.641	720.927	1932.53	749.732	1212.08	698.302	826.528	1425.8	663.212	872.748	1770.74	621.036	633.959	875.235	772.534	638.83	1084.52	962.859	1248.47	1438.29	1009.91	722.34	1106.51	641.398	948.241	1213.34	807.212	1676.61	998.32	1881.64	678.951	1261.36	1541.86	851.922	932.01	1331.84	1498.56	1669.55
MAL2	GI_16418396-S	5556.52	4732.27	4632.59	13583.8	3184.78	12082.9	6321.11	16907.1	6231	6388.85	10576.4	7372.44	7324.21	4724.57	10946.6	3935.26	10664	4193.08	11086.3	5214.69	10030.4	717.282	3275.11	4260.09	6031.35	4952.9	8753.37	11594.4	7718.36	8084.97	3925.49	8655.59	3110.83	2510.63	6720.82	6563.41	6907.86	3637.46	8690.08	15178	2798.01	6816.35	12191.6	6249.31	1944.85	7688.73	4259.58	8065.2
RBP7	GI_16418454-S	3521.65	5369.18	8176.61	7491	8831.64	6289.95	7912.36	3290.89	8593.35	8684.37	7231.34	8526.69	10532.6	8462.21	9539.23	6849.78	10568.1	6899.43	10242.2	9272.97	10841.8	2380.5	4531.13	10167	6203.88	6530.6	7814.75	5881.99	4076.02	4579.99	8661.51	6321.74	7343.31	7421.17	6991.81	7930.37	7238.81	7466.44	9287.73	6405.68	5442.76	10669.4	8289.8	5136.77	10602.6	4413.28	8342.79	6788.95
UHRF1	GI_16507203-S	1026.9	656.012	805.44	807.899	869.486	1828.62	676.069	683.174	777.717	712.474	640.942	871.097	1012.39	597.861	936.065	642.362	1074.44	1091.65	659.711	759.22	802.901	705.446	806.81	1060.3	616.918	824.459	708.562	818.373	624.717	1189.44	882.632	740.472	646.159	1227.53	679.973	703.165	719.383	539.395	1043.24	536.174	627.889	1057.72	690.438	1147.46	839.666	1152.9	473.628	658.813
ENO1	GI_16507965-S	23113.4	19224.7	20395.7	19906.1	21097.6	24284.1	18181.7	19064.8	17786.6	17863.3	19855.4	18671.7	18335.6	16297.5	18816.5	17000.8	20111.6	14462.1	19773.3	21440.8	17375.9	22031.2	16700.2	17585.9	16979.5	18077.6	16759.9	19000.7	19973.9	17191.6	15272.4	18905.6	17090.6	19481.7	17681	15954.8	18753.8	16484.6	20032	13301.4	14486.7	24751.4	14369.3	20878.1	16128.8	17978.6	15034.8	13182.1
LRBA	GI_16904380-S	2166.04	1985.41	1791	1751.74	2134.38	2490.36	3184.77	2819.3	3210.05	2958.14	2924.05	3222.93	2363.37	2304.02	2642.5	1499.26	1819.88	3482.15	2283.57	1886.3	3339.31	1496.11	1874.05	1941.41	3219.12	2656.96	1999.69	3836.75	2957.36	3220.09	1716.62	3416.52	3084.97	2749.86	3476.69	3715.54	3506.51	4053.22	2446.34	4254.85	2502.36	2096.66	3942.3	2430.72	2681.82	2387.08	4312.93	4209.44
WNT1	GI_16936523-S	539.762	556.878	600.596	452.285	442.892	450.584	1048.83	496.848	896.784	1187.46	569.451	793.139	990.248	403.792	407.078	415.439	478.852	617.741	663.668	396.997	811.363	404.32	517.894	500.641	1088.97	625.843	688.228	597.175	844.822	727.739	564.976	493.132	562.938	721.844	610.462	624.978	1058.23	995.927	549.566	482.364	519.363	640.036	518.659	651.852	520.308	714.108	632.297	468.55
CDK4	GI_16936532-A	1607.55	1728.51	1842.42	3767.32	2154.22	5639.95	3184.56	1143.79	2287.24	3050.46	3467.54	2086.03	1632.62	1954.44	1823.84	1755.12	2207.59	3160.26	3423.06	2034.76	2862.09	3404.65	1140.24	1706.69	2914.37	1967.87	4856.08	3407.63	3928.35	1337.73	1655.09	3867.06	1933.12	3088.61	3356.11	2986.14	3571.14	2812.72	3745.64	1844.09	1385.37	3931.12	4015.33	2237.86	1174.35	1557.27	2340.89	3024.57
CCND1	GI_16950654-S	6660.03	8449.08	10370	12465.4	7408.22	13367.9	14442.6	12749.6	9949.76	16427.7	10829.6	13974.3	5537.98	6982.39	10494.5	12373.4	12836.4	3759.83	20435.5	11640.9	11423.9	9187.22	13337.9	12513.5	15249.8	10882.5	8452.02	5631.73	11653.2	13080.6	9401.83	12062.2	11413.4	23472.2	7613.13	15267.7	14993.3	11673.2	5608.62	14742.6	9435.15	5834.52	16708.8	14002.2	14998.6	13313	6352.98	17945
CCND2	GI_16950656-S	991.326	1486.12	830.13	893.896	811.087	769.286	1279.95	1523.35	1402.19	1602.97	1100.04	1888.04	1517.72	1270.79	804.523	965.508	1088.81	850.035	1361.51	678.186	1812.93	776.678	869.334	1307.62	1672.58	1503.39	1148.4	956.326	1890.26	1004.54	1448.6	1050.13	1710.88	750.756	1140.37	1545.23	1255.16	1423.79	925.219	1447.25	831.592	867.426	825.642	1396.09	1009.57	1343.87	1922.49	743.264
FKBP1A	GI_17149835-A	3002.27	2343.51	2800.53	2520.8	2317.24	7038.09	2763.78	3488.98	2912.15	3619.43	2305.98	3075.88	1848.76	3781.26	3268.71	2855.94	2491.53	1294.09	2019.78	2863.28	3574.57	2383.91	2420.91	3225.36	2934.28	2750.56	2350.11	2466.83	2959.32	2576.65	2706.83	2550.88	3207.69	2253.85	2949.04	2372.63	2961.84	2456.42	1703.22	2519.75	2279.09	4036.45	2041.64	1793.09	2136.05	2125.57	2438.74	1428.03
FKBP2	GI_17149843-A	3375.28	3905.05	3992.37	3575.84	3734.08	5731.93	5232.83	4008.85	5165.88	6618.19	6524.09	6444.85	4263.16	6442.58	2671.32	4291.38	3773.96	2917.55	5670.02	3999.45	7729.72	4510.02	3194.4	2750.54	6372.51	5493.36	5528.83	6507.05	5742.96	4837.29	4302.86	7844	3929.28	5624.08	6384.39	5211.42	5734.87	4519.63	4134.12	5155.59	3385.61	7705.72	5851.09	5307.35	3225.31	3937.68	5357.53	6922.3
FKBP4	GI_17149846-S	8166.03	5192.43	4330.69	6687.01	4505.94	8345.36	5147.21	3313.93	4169.96	5912.42	5755.42	4929.48	2045.29	3428.17	4190.28	4693.9	4045.24	3485.17	5919.34	7004.21	2590.27	6321.35	5652.86	4480.25	3417.78	2752.85	2658.72	4501.35	8670.52	4784.1	3677.18	6262.18	4611.16	7902.54	3077.43	8135.64	5127.13	4514.76	4663.97	3812.75	5696.69	3419.35	7699.67	3962.48	5239.93	5617.09	3363.96	5870.85
CCNE1	GI_17318560-A	1349.32	1144.47	888.205	1288.68	1108.26	1259.37	647.927	852.533	678.162	857.81	674.257	1144.44	886.911	888.829	847.679	821.481	846.567	1314.8	834.751	1083.31	1165.44	1605.34	615.302	1083.73	722.348	962.879	610.804	759.071	870.092	794.538	695.128	866.012	730.625	678.015	916.281	616.744	891.078	551.286	993.867	492.456	579.874	1911.98	659.509	2068.88	609.028	1271.76	685.071	886.721
CCNE2	GI_17318564-A	1131.85	1106.61	1100.38	1586.88	2148.15	1873.61	1248.65	1085.48	1123.04	1169.52	1272.41	2259.91	1114.82	897.41	1684.59	1190.05	1873.63	1742.87	1321.02	1448.81	2057.72	944.752	560.051	1207.84	1025.95	978.811	980.245	1790.25	1463.55	1303.22	904.366	1313.3	893.998	1976.83	2517.8	1192.26	1532.34	834.909	3041.15	967.371	713.967	2426.47	1184.36	2584.28	708.347	2089.3	753.657	1151.24
KRT1	GI_17318568-S	424.218	335.431	341.657	391.006	363.464	335.768	704.054	1338.48	397.529	516.825	640.541	325.512	335.213	457.753	356.309	552.745	435.132	579.931	371.401	341.611	511.897	458.102	393.392	347.274	372.268	348.584	363.924	359.18	580.217	334.156	585.513	436.063	359.747	397.504	519.537	534.793	644.104	396.415	444.978	763.614	337.821	373.505	442.531	362.748	493.252	365.69	837.662	444.791
KRT5	GI_17318577-S	3314.44	4550.97	5417.36	1729.55	3748.1	1165.08	1487.59	21046.7	6139.48	16803.4	6909.72	11001.5	1324.73	4256.23	5520.7	14170.2	14066.8	3680.35	2243.95	1094	3970.13	17802.1	12373.1	4398.3	5641.43	6930.88	3578.16	2170.36	5609.38	1718.44	12578	5873.06	2756.72	1888.84	2380.37	4216	1596.62	2915.85	1383.24	6456.24	1159.64	15192.1	3954.7	1661.67	4829.9	871.151	6978.55	1641.05
TRIM29	GI_17402908-A	554.017	1082.08	566.468	508.951	1068.62	517.769	525.951	1256.93	440.243	715.636	504.709	758.595	422.399	460.069	1103.5	858.009	1212	596.49	588.515	787.28	463.071	621.072	524.747	583.142	435.113	540.19	470.222	699.591	439.383	522.881	642.948	589.029	547.944	601.84	410.462	458.187	571.457	424.582	463.826	418.159	361.861	670.467	402.74	564.032	503.563	441.222	452.752	430.091
KRT6B	GI_17505187-S	8422.19	13199.8	5481.22	4136.43	10250.6	1645.57	1599.38	25297	5427.11	11847.2	5960.96	10320.3	9381.69	5470	15208.1	15173.4	12675.5	1583	8097.42	5574.96	4723.85	6923.56	8441.49	9098.07	8503.98	6380.48	1696.34	2228.67	8506.35	1413.08	11295.1	4448.94	1776.86	2598.4	5129.01	3714.89	1459.04	3546.57	1920.97	4721.42	1573.62	20210.8	3111.78	22467	2736.69	1402.46	6365.87	1754.3
CDKN2A	GI_17738295-A	11717.4	8702.79	4862.13	15756.2	19636.8	17529.1	6905.75	10028.1	9803.8	15054.1	13738	14714.5	15230.1	6509.78	5941.82	13087.3	14983.5	10838.1	11922.6	9465.69	15708.5	3488.95	7090.46	3896.38	10985.9	6367.71	11426.6	6860.23	10693.2	6037.73	7279.11	6995.25	9577.02	9526.42	10480.6	14233.5	7186.35	10666.4	17139.6	8191.85	6015.4	17829.7	7974.95	4369.87	6780.48	8009.39	6495.92	7615.2
CDKN1A	GI_17978496-A	10663.6	12101.6	10831.9	11347.1	11035.5	12808.1	14398	12031.9	10408.6	10344.7	10522.9	11819.3	9843.69	10861.9	10733.1	10577.4	11069.8	10950.6	8438.42	12356.5	8473.55	12342.5	10588.2	10095.7	10721.7	11059.2	11401.1	9490.79	10560	11151.5	13601.9	12313.5	12283	12199.3	10139.8	11695.5	15110.7	10737	11195.3	10304.5	9006.05	9886.06	9431.03	12151.6	11124.5	11587.2	11056.1	10713
CDKN1B	GI_17978497-S	2801.24	2394.19	2179.56	2814.98	2987.1	4732.77	3010.34	2580.9	2741.44	5065.47	2323.73	4075.84	2242.87	3038.35	2568.52	2086.31	2576.86	3047.92	4108.57	1581.46	3346.77	2779.55	2345.76	2323.97	3164.32	2420.32	2425.71	1979.93	2253.84	1944.52	2117.31	2659.03	2192.17	3446.2	3660.51	4113.64	3453.74	5497.16	3734.31	3884.62	1781.87	3269.94	3684.94	3250.21	2390.27	2370.55	2354.18	2801.86
CDKN2B	GI_17981693-A	1422.31	2071.51	1087.33	1333.11	1709.95	1313.73	1074.3	3471.62	1987.37	6914.74	2169.26	1551.71	2201.73	1605.99	1588.37	2052.1	1664.79	1260.18	2461.68	1901.89	1286.86	667.83	1452.75	741.736	2416.79	1553.87	2265.54	1507.35	1790.84	1658.12	1208.2	1293.61	2268.96	1037.07	1169.17	2762.28	1136.03	2287.67	1719.37	2450.44	1313.75	1579.46	1426.66	695.211	1258.81	1191.51	1690.95	1240.27
COL4A2	GI_17986276-S	10289.1	14026.5	7450.96	7679.16	13445.4	6957.27	7400.53	7177.93	8416.4	4605.06	3755.33	7845.58	7981.91	9630.93	10080	11734.5	8995.99	4264.55	5994.15	7216.79	5308.3	9723.63	10463.1	8484.86	6876.85	6553.43	6121.85	5613.16	4157.62	10006.8	7834.06	4850.15	11032.1	6372.91	6037.52	5710.94	6734.75	8383.09	7218.41	5184.31	7386.18	11223.4	5369.73	5264.7	6220.04	6752.42	5720.99	4694.16
PTP4A2	GI_18104972-A	7380.56	6715.41	7792.33	7076.02	6968.83	7742.7	8086.91	6994.76	8123.98	8413.06	8179.41	7923.86	5520.6	7660.94	4807.56	6812.53	5858	6743.04	8404.41	6648.4	8417.39	8579.87	4308.91	4962.96	7977.99	7526.93	6474.04	8755.7	9006.48	5479.39	5828.97	8250.78	6893.68	6945.52	7202.78	8705	9047.14	8616.06	8094.98	7261.93	7296.4	7944.88	8302.83	8259.2	9040.81	6613.27	8987.75	8101.92
GAB2	GI_18105041-A	943.493	1273.71	840.353	944.538	1043.89	1407.07	1020.46	901.056	1129.88	1076.89	778.324	1554.73	851.611	1380.12	1115.26	1387.59	969.802	681.585	841.837	777.956	1055.27	817.117	797.907	968.133	1307.12	1009.27	949.744	995.621	827.835	1249.97	934.492	795.67	1247.36	1190.39	897.663	1683.78	1165.55	1211.97	921.202	2663.58	1015.83	826.981	1105.66	652.082	1080.98	1386.77	1168.52	1764.4
VCAM1	GI_18201908-A	3944.17	1272.7	1360.07	831.716	2019.93	886.853	1440.67	1315.31	1745.5	2692.6	1384.97	3482.05	1419.35	1633.4	1406.91	1534.5	1036.96	670.588	4004.12	1813.62	2172.21	961.944	2007.51	1371.9	1894.47	1277.27	1648.48	1896.65	1997.55	1339.03	1919.25	842.124	1209.64	906.787	1821.52	1236.16	1519.61	1016.73	1111.25	1005.3	867.721	1217.89	993.345	1125.06	951.926	1611.51	1916.83	1026.5
SNAI1	GI_18765740-S	793.414	593.916	863.486	657.084	622.185	467.666	519.34	669.979	501.111	658.334	473.639	656.346	449.636	729.322	677.817	524.868	562.185	436.068	651.601	769.677	444.151	639.097	483.18	839.819	634.86	484.945	485.041	433.822	455.777	697.102	778.951	724.448	1089.26	505.956	403.77	495.838	595.592	543.679	464.072	571.722	547.053	654.231	420.105	1053.73	437.719	423.579	467.411	484.255
COL18A1	GI_18765747-A	11790.5	13901.1	12633.2	14338.2	12248	11101	12967.3	14163.3	13295.8	11765.4	12247.1	11052.1	10811.6	12434.1	13019.7	13748	12371.5	12374.8	12961.9	12942.8	11678.6	11452.7	12877.4	12136.3	12903.4	14639.9	11880.4	12033.9	11610.5	13314.6	12884.9	12506.2	15641.1	12914.2	12336.6	13271	13291.9	13232.1	13003.6	11376.8	11703.2	15345.1	12373.4	11462.7	12325	11454	14222.6	10327.6
ASNS	GI_19718773-A	1766.1	1464.74	3123.35	1977.32	848.583	2268.8	1157.09	1184.72	953.569	1443.62	1973.81	1752.14	1363.09	1474.24	1330.78	1427.77	1081.82	675.443	2781.76	1720.98	1920.07	1423.23	744.088	1379.43	1191.94	1355.82	1156.21	885.591	1708.12	829.114	706.355	1309.27	1236.91	934.649	1135.16	960.951	1155.69	1233.78	1337.19	1542.5	607.021	1181.78	816.603	1215.86	865.484	938.748	1329.19	1067.97
FEN1	GI_19718776-S	599.208	538.832	644.817	536.925	611.523	906.525	452.994	610.309	411.268	483.444	441.504	684.399	465.778	543.2	518.724	454.719	581.11	501.117	510.765	623.466	473.237	694.965	406.804	738.112	603.279	479.205	433.747	504.902	532.382	757.345	429.738	461.721	452.8	490.237	434.744	483.151	522.749	458.477	502.84	429.273	429.344	842.137	455.784	569.656	413.28	506.815	455.746	453.733
CST1	GI_19882250-S	810.838	4335.15	535.79	947.657	851.145	1060.92	2140.24	1546.54	2670.27	614.709	659.165	827.543	521.646	490.271	1051.46	1292.47	1944.13	1656.16	2099.79	774.269	841.969	631.757	1762.96	732.484	535.845	2360.94	1263.96	984.806	1973.72	3224.74	805.764	547.292	958.746	1241.59	3656.54	2776.92	2159.39	4028.64	921.194	869.476	888.664	752.931	4672.01	690.284	557.702	572.516	549.03	809.517
TOP1	GI_19913404-S	7692.78	10728.5	7805.04	6757.22	7644.93	8967.77	8491.25	8473.2	8903.02	8820.16	7613.14	9423.2	6071.13	8828.58	6819.87	6470.76	6830.88	4152.53	7257.21	7433.48	9773.35	10254.2	5691.83	7069.76	10106.1	7489.6	8542.09	10219.6	11274.6	7659.76	7583.94	9464.24	9092.38	5841.88	9135.29	8315.98	9405.44	8725.5	7821.81	8192.66	7504.41	8359.97	8891.32	8158.46	7031.35	6226.57	9879.14	9742.66
TOP2A	GI_19913405-S	11813.6	12141.8	12766.9	10577.9	13294.7	15724.7	8898.11	10199.3	8477.06	11067.5	10752.9	14232.7	11493.8	9427.37	13208.3	10774.3	13566.9	8724.9	13506.8	13496.6	13043.6	13472.9	8754.2	10273.3	9476.9	7811.56	14243.6	10452.9	8710.65	13079.2	8458.77	10857.2	8358.92	12409.8	10620	9680.33	9281.54	6458.26	14740.7	3771.66	8067.77	14089.2	9388.94	15282.4	9091.5	10859.6	4035.25	13124.3
IGFBP3	GI_19923110-S	2019.34	4092.94	3744.88	3022.2	4529.78	2342.34	4093.65	5627.71	3409.93	2697.48	3487.48	4336.85	3358.3	5233.28	4890.34	7181.99	7483.6	2733.81	2523.83	3790.41	3081.74	6237.94	4455	4408.9	2881.71	4368.62	3215.8	2196.27	3117.46	2133.22	4790.77	5044.26	5210.9	1670.21	3072.44	4794.93	3861.25	3023.18	5427.7	4364.87	3166.98	3915.91	3385.32	4312.99	2590.65	2472.74	3559.21	1658.45
IGF1	GI_19923111-S	2561.83	3346.8	5901.55	2811.22	2322.16	2129.83	8983.1	3374.66	8633.2	11419.7	7629.92	4636.3	4681.83	8134.75	5216.36	5765.06	2788.16	4527.39	2791.01	2996.66	8721.72	1962.35	2232.97	4016.62	9247.26	7751.25	9924.51	8859.91	5240.93	2285.76	10971.7	5046.06	6087.17	2250.85	6508.21	9434.54	8993.57	6897.74	4292.29	10950.9	2771.92	5187.7	6861.85	1041.77	6443.74	2166.86	13494.5	4506.65
TFAP2C	GI_19923162-S	1549.2	4049.2	4245.48	3075.63	4940.87	882.922	1581.84	2976.37	1689.91	3776.39	2269.92	3764.91	1970.45	3875.71	3837.71	3025.24	3976.53	1139.93	1929.15	3318.96	3390.43	1675.92	2011.31	2052.62	2444	1942.63	1910.88	1967.76	3245.1	2951.89	1904.12	2490.63	1441.42	1750.73	1683.64	2459.04	2116.08	2123.37	1780.53	1548.11	3630.66	3815.77	3257.51	1486.66	3465.8	1622.22	4062.37	5262.8
MKI67	GI_19923216-S	1643.38	1757.78	2200.62	2375.25	2444.47	4409.14	1342.65	1414.15	1581.62	1665.82	1313.65	3290.51	1844.83	1874.28	1605.64	1010.08	2202.56	944.813	2725.72	2564.33	5307.86	1934.96	1178.38	1808.71	919.369	1385.97	920.582	2375.01	1723.62	2077.42	848.965	1347.29	731.936	2546.81	2297.51	965.572	1764.92	570.913	2450.54	525.995	785.7	4844.37	1423.84	3049.33	814.89	2132.75	610.876	1608.93
HPSE	GI_19923365-S	526.449	533.306	603.351	484.09	558.749	517.572	550.382	630.303	525.314	594.964	554.665	462.247	511.836	483.453	464.055	428.647	548.611	439.932	745.737	455.558	648.408	899.444	463.259	486.781	571.763	529.942	471.994	477.225	619.258	462.079	458.308	422.319	506.274	428.354	616.368	507.972	563.126	443.473	507.995	465.124	428.381	637.768	512.977	661.035	449.729	392.314	418.645	447.777
AK3	GI_19923436-S	2453.79	2691.9	2356.18	2532.44	2440.13	3775.13	2453.63	2401.86	2418.76	4981.69	2879.7	3169.43	2113.81	2978.61	2414.54	2096.28	2405.57	1738.79	2678.58	2628.18	3457.93	10434.6	2311.93	2046.34	2785.5	2399.31	2130.42	3110.72	2582.01	1615.63	2169.39	2397.1	2992.08	2530.85	2078.9	3014.22	2332.84	3025.45	2701.95	3144.78	3037.27	3272.89	4480.95	2558.41	1866.14	2090.55	2610.52	2781.8
WRN	GI_19924171-S	1312.8	1433.61	962.558	1280.08	1781.75	2831.08	1625.32	1273.5	1449.27	1649.56	1974.41	1526.33	965.423	1978.18	1947.68	1124.37	1740.75	736.607	1706.43	1088.43	1757.98	1396.84	991.247	1369.19	1451.09	1112.12	1025.06	1497.29	1272.05	936.54	872.346	1616.19	1107.03	1379.5	1384.48	1536.89	1624.75	1797.01	1788.67	3586.7	1379.78	1729.02	1253.12	1859.41	1332.5	891.483	1602.26	1471.65
SUPT16H	GI_19924176-S	3257.25	3107.41	3209.06	2629.97	3754.36	4241.11	3524.16	3307.27	3246.11	3233.8	3309.44	4551.73	2550.33	2895.63	3090.54	2478.57	3243.53	2152.85	4019.23	2716.76	3859.94	4501.88	2557.44	2823.42	3135.52	2957.91	2993.09	3514.81	3519.13	2751.92	1977.83	2965.12	3189.93	2274.16	3770.6	3470.38	3841.19	3688.58	3168.06	3213.96	2813.24	4239.94	3160.06	4176.43	2282.77	2169.92	3826.19	3698.31
FRAP1	GI_19924298-S	4355.28	3611.59	4141.33	2961.96	3595.69	5989.76	4061.05	3943.8	4097.21	3854.26	3681.95	4213.83	4660.88	3630.91	3310.95	3108.4	4563.82	3278.46	3543.41	4925.75	3779.56	4315.78	2622.24	4680.95	3819.56	4283.82	3478.9	4444.96	3903.46	4264.56	3051.01	3600.41	3748.39	2807.2	4315.4	3940.94	4185.67	4038.61	3439.32	3865.98	3584.4	4309.05	3072.94	3810.3	2889.91	3534.49	3669.08	3541.46
RHEB	GI_20070207-S	5996.17	4923.33	5342.11	5013.96	5765.1	5351.55	3693.19	3963.49	5195.34	6986.85	8561.05	4947.07	2967.76	6119.21	4066.48	4964.58	2916.03	3756.36	6574.69	3106.55	6604.19	5355.48	3707.55	5136.47	5648.37	3853.4	4726.9	5228.06	5668.7	4758.82	3990.3	6767.38	4103.88	5103.1	5176.78	4497.74	3652.67	4012.06	5707.98	4809.75	3870.8	5057.7	4794.84	4163.34	3170.89	4875.46	5424.08	6257.25
CD274	GI_20070268-S	1697.63	1790.64	1166.72	642.207	1257.51	771.554	1096.93	1537.54	1176.59	1051.43	871.039	2882.28	1451.39	1050.99	637.556	648.765	1123.93	555.953	1950.5	850.804	1446.55	5521.63	741.101	811.829	1755.26	977.027	992.915	844.149	1711.39	728.865	887.912	563.6	1027.29	742.865	1501.49	979.344	1201.37	968.171	1283.21	962.164	616.344	1115.54	1000.87	2209.01	840.038	1709.77	786.623	672.856
CHEK1	GI_20127419-S	1150.08	1637.65	1360.13	1157.5	1615.29	2150.78	1030.22	1293.03	777.674	1159.79	1055.31	3333.85	772.175	1490.68	1051.03	1445.48	1604.05	1306.99	1873.08	858.04	2274.91	1989.15	772.957	866.194	814.195	933.717	843.714	2027.87	1284.13	947.983	645.233	1185.97	867.926	1046.12	1193.62	879.331	1175.35	535.589	1868.2	641.83	621.673	3158.14	687.269	1995.27	622.559	1029.2	588.842	1086.1
KIF23	GI_20143965-A	1238.69	918.845	1102.12	1226.19	1395.06	3038.64	978.648	1106.37	990.734	1519.78	912.198	2012.7	772.664	1225.86	1058.53	1194.89	1580.97	829.979	1645.69	1341.25	1718.85	1742.06	781.469	1380.34	1192.43	1251.21	964.213	1503.64	981.001	1437.02	801.776	883.176	793.008	1342.24	979.075	939.19	1165.9	648.381	1250.49	797.542	994.937	1797.78	915.26	2052.04	785.397	1466.94	673.524	1095.21
ATR	GI_20143978-S	2149.8	1733.62	2276.74	1871.25	2830.79	2809.64	2008.16	2076.7	1908.48	2266.8	1963.4	2765.75	2093.68	2098.39	1876.02	1539.58	1801.21	2105.75	3520.53	1961.96	3446.75	1876.3	1354.44	1862.15	2084.15	1902.18	1982.04	2558.44	2672.28	1465.29	1212.29	1944.04	1679.23	1343.73	2233.05	2060.25	1958.37	2373.82	2583.65	2487.78	1618.82	1910.53	2540.43	3248.67	1463.01	1630.59	2634.75	1690.95
SERPINB1	GI_20149554-S	2527.79	4177.74	3910.34	1921.8	3287.17	4232.01	3123.09	5729.15	3761.41	3448.87	2794.72	4318.46	3139.52	3619.24	3577.85	2853.46	2882.59	1661.11	5155.12	2309.31	5877.02	3931.8	2357.77	2763.19	3348.37	3317.78	3545.98	3143.9	3875.41	2386.52	2983.64	3071.52	3535.14	2826.8	3740.44	3050.46	3469.71	4143.12	3925.32	3951.49	2978.24	3939.42	4495.16	5303.71	3346.7	3202.1	3724.33	4535.55
TRIP13	GI_20149561-S	1801.04	727.288	885.826	1589.14	1635.97	3297.51	875.383	1171.87	728.781	1031.05	866.066	2018.35	802.355	1155.58	1476.81	1606.33	1700.78	915.162	1222.34	1746.2	989.629	2568.17	1001.37	1583.57	982.775	852.073	934.841	1157.74	949.745	1414.63	900.119	747.356	914.364	1268.27	1255.08	669.397	998.777	616.63	858.691	666.668	588.66	1047.05	803.157	1965.24	891.946	1222.26	600.761	877.313
SLC35A1	GI_20149579-S	3015.28	2384.54	1590.44	2051.8	2260.28	2672.59	2787.14	2503.94	2368.49	3263.32	2837.68	2774.22	3064.07	3288.7	2238.52	2310.83	2132.34	1400.93	2754.48	1637.4	4863.98	3034.66	1350.3	1513.34	2923.29	3201.02	2305.95	3627.97	3191.13	1524.84	2192.3	2754.99	2586.47	2013.94	2913.56	2850.02	3275.85	2722.19	2320.91	4273.22	2647.07	2898.21	2293.67	1998.13	1465.36	1900.6	2733.04	5463.63
BCL2L1	GI_20336333-A	1594.78	2759.48	2032.54	2294.51	1632.59	3492.18	2957.41	2811.85	2632.01	1901.27	2423.39	2925.47	2288.79	2427.51	3117.51	1496.25	2341.47	2797.69	1841.99	2528.25	2186.04	2624.7	2188.69	2613.63	2809.11	2336.39	2107.52	2608.73	2571.56	3252.66	2275.71	2742.76	2574.08	1638.69	2168.52	2322.67	3609.45	2960.5	1861.09	2852.95	2985.14	1760.59	2564.93	2053.63	2491.55	2397.95	2340.47	2440.26
MAPK14	GI_20986513-A	1656.61	2597.58	3232.1	2110.06	2356.9	2716.31	2360.02	1975.23	2943.31	2313.76	2547.09	3327.23	2322.38	3312.99	2295.63	2122.06	2094.78	2310.86	2375.58	2263.26	3289.41	2651.32	1614.62	2078.12	2775.61	2495.84	2075.85	3699.66	2747.33	1952.43	1817	3061.51	2238.98	1642.89	2537.57	2398.18	2543.9	2550.73	2262.68	3045.58	1956.41	3094.07	2500	2694.07	1927.21	1489.3	2711.41	3073.6
SMARCA4	GI_21071055-S	10513.3	7976.91	7102.31	8116.64	8278.31	11317.8	9063.97	6873.79	8709.07	9447.25	10412	9401.81	8941.08	8281.08	8003.41	7850.41	7826.37	7298.43	11554	6291.97	9134.43	11002	6817.25	7551	9352.05	9117.01	8499.65	11860.9	8288.02	8499.83	6622.49	10561.5	8738.16	9851.45	8515.24	7948.22	8673.5	10777.8	10302.2	5613.25	5862.1	8814.78	9495.03	8915.47	7245	8200.77	6217.77	10199.6
TBPL1	GI_21071068-S	879.621	856.048	1169.08	1071.81	950.1	2970.86	942.573	1247.96	1201.1	1220.92	993.122	967.105	757.652	1314.02	1169.67	996.966	1074.89	853.731	1495.14	700.891	1176.14	1744.35	763.636	928.058	1527.63	966.681	1067.95	1458.71	1214.24	1086.92	818.67	941.656	884.663	1185.77	1046.94	1066.14	953.554	1074.34	806.467	1235.4	790.378	921.864	976.557	989.993	633.471	931.05	1086.04	1140.62
TSPAN1	GI_21264577-S	1724.93	1064.41	1186.67	2370	1089.95	4995.35	7300.51	1664.49	3853.12	1454.84	2634.56	1495.4	959.667	1227.38	1007.56	1464.57	1460.04	7251.85	1535.05	1256.62	1774.97	1737.9	1584.8	1331.1	2483.01	3891.44	6733.34	11114.7	2785.65	9777.22	3054.92	3283.23	7067.58	1710.48	2287.69	8541.35	7997.23	5854.52	2486.27	1706.33	4046.2	1602.93	6281.44	2608.53	4898.66	2395.4	15141.1	5870.4
TSPAN5	GI_21264582-S	991.887	1325.31	1418.87	934.149	1377.93	2422.49	1379.05	1516.66	1168.07	1313.42	1647.69	1561.71	941.661	1328.61	1166.52	1229.31	1049.09	1200.88	1101.48	995.422	1290.24	1764.91	1074.29	1020.5	1269.92	1124.23	1121.17	1822.84	1202.68	1559.63	858.819	1321.86	1016.65	1701.96	1401.76	1731.09	1699.96	895.182	1273.38	1523.81	1461.89	1101.93	1882.67	1274.93	1437.01	919.876	1685.58	1084.06
LOX	GI_21264603-S	1309.41	3014.57	1859.63	1546.11	1437.09	718.494	2585.64	1918.47	2595.38	1655.28	2306.62	2316.88	811.034	5789.43	1927.23	3811.69	2402.71	1379.23	754.196	2282.33	866.02	2594.39	1801.05	1360.44	1790.76	2910.53	2680.33	1425.21	1336.93	1673.98	2293.84	2668.49	4016.15	821.311	2592.23	2852.52	2584.48	1593.78	1330.73	3010.14	1636.68	2192.48	1519.37	1695.09	1486.57	1096.98	3134.53	692.675
HDGFRP3	GI_21359902-S	2266.09	3491.3	4186.05	1943.79	4627.77	4807.05	3817.94	2687.93	3284.26	4316.57	2556.07	5687.57	1552.72	4507.38	3523.92	2050.67	3240.83	960.087	7510.54	2605.73	2506.68	5323.16	2550.43	4907.54	5672.01	3453.42	3803.56	6802.5	5556.2	4922.37	3272.85	2211.82	4536.08	6290.85	4650.87	5546.14	4413.9	6917.68	5197.37	5945.45	4820.51	6001.45	5368.3	7308.09	2942.61	2809.13	4453.88	7505.39
CD44	GI_21361192-S	15478	15640	17014.1	8219.81	21824.6	8406.77	14567.5	18864.9	17593.2	16944.5	15472.5	18950	19476.3	15418.5	9706.05	15686.2	14484.5	12063.8	20419.9	13156.4	17929.2	25849	10944.5	9126.32	16913.6	13451.3	13790.1	11794.6	18238.5	11456.5	13219.1	14189.6	14103.1	9723.63	18470.4	15073.5	15896.5	17072.5	16541.7	13022.2	11654	17693.9	15337.6	14556.1	13560.8	13514	17008.9	13124.6
HSPA5	GI_21361242-S	10054.1	10064.9	16697.7	14096.7	9464.63	11874.8	10154.7	9837.75	9014.18	8300.73	8523.86	12268.7	9606.4	14219.9	8477.68	8996.91	9565.51	8284.18	8747.18	12748	12047.5	11136	8156.47	12957.8	8439.42	9523.5	8583.64	9437.79	7053.71	8468.82	8231.1	8241.97	9619.51	5779.3	7238.03	9784.4	10521.8	8016.19	7249.21	8099.11	7037.47	13507.9	9038.74	9843.39	8144.95	12144.6	8917.43	8738.79
RACGAP1	GI_21361396-S	1324.7	1513.54	1544.24	2144.86	2212.35	3657.19	1429.18	1656.48	1387.33	1168.15	1250.82	1517.99	2096.05	1552.25	1859.32	1511.11	1767.95	1693.38	2116.18	1982.88	2922.12	2752.24	1397.76	1679.81	1194.98	1407.39	1395.8	1806.05	1714.67	1706.1	846.152	1111.54	1245.34	1728.91	1629.94	1033.85	1614.11	878.588	2514.74	1139.36	940.992	2916.06	1743.54	2261.15	1347.42	2085	1045.48	1496.4
STK11	GI_21361613-S	3981.43	3673.17	4400.41	2996.19	4064.2	4362.85	4260.5	4480.65	4616.86	4695.94	3537.75	4836.47	4881.91	3863.47	4333.53	3700.24	3855.95	4256.34	3809.3	3946.74	4512.3	3569.95	3696.48	4314.36	3847.7	4009.59	4090.96	4034.9	3569.05	4542.1	4026.44	4217.82	4502.81	3792.51	3537.84	5175.66	3989.71	5829.76	3402.95	5177.91	3088.43	1835.97	3906.46	1687	4153.73	3440.63	4197.96	4289.83
DLG7	GI_21361644-S	2836.32	1990.35	2519.32	2361.95	3385.22	5788.01	1867.47	3271.62	1665.24	2347.79	2748.74	4386.23	2930.84	2081.87	1960.37	2685.64	3366.4	1649.07	4836.65	2457.3	5112.95	5022.26	1433.99	2200.59	2034.79	2232.26	2064.44	3655.26	2352.78	2793.14	1430.02	2089.82	1814.99	3630.93	3704.05	2376.47	2327.89	1179.59	2834.58	887.169	1402.9	3892.66	1881.51	4728.36	1352.28	2395.27	941.684	2476.96
C11orf17	GI_21361869-A	1766.76	2042.56	1948.42	2300.58	2527.01	1853.46	2134.2	2004.11	2440.48	1971.3	2781.54	2192.28	1808.82	2200.88	1432.33	2172.96	1848.23	1025.12	2725.03	1714.23	2486.71	2890.85	1309.38	1556.35	2111.83	2224.57	1998.36	2402.41	2468.76	1329.2	1675.04	2993.05	1907.61	2492.61	2187.33	2730.66	2424.3	2123.21	2709.01	2030.37	1804.48	2145.76	2388.95	2609.33	1686.78	1414.41	2088.19	2789.13
TEP1	GI_21536370-S	3009.62	2661.08	2423.04	2168.63	2869.96	2469.06	3749.19	3106.04	3393.98	2934.82	2955.38	3106.01	4076.5	2971.29	2623.86	2887.78	3372.82	2515.28	3415.89	2127.65	3451.04	3611.09	2443.61	2137.33	3500.41	3797	3546.21	4864.1	4056.16	2892.24	2148.18	3116.26	3233.39	1724.66	3557.89	2642.36	3413.96	3401.99	2707.16	3013.8	2911.39	3111.13	3108.3	2535.67	2563.76	3275.51	2782.03	3116.12
BIN1	GI_21536403-A	1435.79	608.316	682.266	661.728	679.686	984.44	616.71	725.694	1087.47	549.409	748.864	836.558	682.397	731.891	489.742	701.041	738.796	590.394	691.743	927.102	894.663	697.898	676.164	1082.87	494.307	697.487	579.699	449.89	598.798	686.203	752.486	580.717	639.005	498.822	582.994	673.389	671.303	682.693	522.07	592.973	644.233	846.057	457.432	874.303	690.68	882.006	919.373	436.899
BIK	GI_21536418-S	9079.62	6406.37	7775.43	10320.8	8171.58	6136.26	10135	8953.99	8887.95	7757.84	9891.33	7736.69	9005.03	4413.42	7037.25	4449.05	7524.9	11388.5	8658.04	7386.83	8867.61	4512.97	6942.09	6862.64	9290.04	6362.99	9644.97	9877.27	8662.63	11674.5	7759.67	10065.2	10010.1	10937.6	9053.12	10211.7	10307.4	9679.86	9463.43	8084.92	7499.03	5847.41	10736.6	8100.38	5317.16	8940.24	7350.27	10690.4
TIMP3	GI_21536431-S	10767.4	15932.8	13923.2	15564.5	14124.2	7550.88	17133.8	15017.6	17917.2	18554.8	18791.4	18978.2	13682.5	18667.9	21991.7	19031.2	17782.2	13356.5	8259.39	21610.4	17367.1	16111.9	18077.2	11965.9	21966.4	16351.4	20445.3	19964.9	15945.2	16965	17761.6	22781.5	21578.2	14496.8	13452	22504.6	17325.4	20335.9	11690.9	17747.7	17966.5	20219.6	15282.3	8610.75	18343.9	11586.2	15770.8	9135.07
DEGS1	GI_21614500-A	3676.08	3762.54	5944.68	5255.2	3898.5	4328.28	4401.56	6959.84	4197.57	6969.09	6255.76	4468.82	3697.45	6292.35	4988.31	5019.79	4434.83	3580.39	6641.55	3685.11	4312.83	6207	3652.77	4687.3	6088.57	9089.73	3864.74	9367.39	10568.3	6992.39	4307.3	3497.93	4001.57	3235.97	4836.73	4541.02	4630.43	5259.24	4635.32	5907.08	2778.18	4893.25	4450.88	4490.21	2543.5	4133.71	4310.91	5256.32
STAT5A	GI_21618341-S	8150.4	3495.52	7759.55	7202.79	5047.74	1980.54	5681.25	6092.19	4138.18	5527.61	3027.22	6828.33	6370.96	2880.34	3864.95	5829.15	7211.48	4730.83	7589.04	4388.47	2711.01	2948.73	4638.89	5378.25	2999.21	3233.81	2630.82	1665.06	2953.53	2123.18	4212.96	6000.89	3935.86	3437.73	2738.89	3110.83	5553.69	5411.77	3835.51	2443.2	4869.15	5518.17	4455.73	4174.07	4343.86	5700.53	3428.85	3903.41
PDCD5	GI_21735599-S	16034.4	14785.2	16295.2	17508.9	16468.8	17958.4	15348.9	15232.9	18484.1	17231.7	17517.2	17058.2	15139.9	13759	15730.8	15642.5	16416.9	15880.7	19266.4	16622.9	16505.9	18167.1	15305.9	15491.1	17573.2	14114.2	15911.5	16388.6	15993.2	12961.9	14110.6	17359.6	15053.9	17595.2	15406.2	16199.3	16765.7	15891.4	17161.4	12967	13374.7	19493.3	16417.5	18350.3	13884.5	16721.2	15151.2	16136.8
YWHAZ	GI_21735624-A	11341.2	13799.4	17072.8	15254.4	13712	14273	13034.7	17448.5	12426.2	16858.6	14324	16318.4	14247	12469.4	19486.5	14592.1	16534	8512.91	15431.4	15213.9	15200.3	12757.6	11043.8	13550.4	11313.4	11667.4	11465.6	14455.7	20191.2	14317	10107.9	12543.5	12038.1	13700.3	11961.6	10727.7	13872.1	10346.9	10977.1	14776.8	9140.81	13533.1	13471.3	14843.4	10494.8	12968	12448.9	17555.6
RIS1	GI_22001414-S	534.049	449.3	444.929	494.663	569.857	544.762	382.106	392.376	565.219	512.078	387.553	578.078	462.995	484.844	392.235	611.741	592.844	409.505	570.882	703.295	429.055	645.907	602.578	546.008	592.278	414.256	387.078	369.366	419.91	408.682	431.832	594.393	430.816	383.152	396.788	401.258	418.625	457.523	394.41	400.826	358.421	399.142	381.454	418.333	374.01	373.008	374.655	377.075
CACNG4	GI_22027547-S	995.504	2532.08	1771.75	4042.95	2339.68	1085.71	4141.11	1781.81	1379.79	973.06	3446.14	1239.85	777.942	1088.04	2990.58	873.065	3621.57	1243.82	1531.11	4575.13	758.346	1115.64	2584.36	1857.29	1428.48	8005.93	1200.39	4795.63	963.741	5418.02	2772.09	6578.58	3595.91	6556.01	3404.69	852.754	3728.45	1908.42	3351.66	1080.24	4259.47	1233.68	1815.15	923.138	1943.6	4475.14	973.934	1081.92
MGST3	GI_22035640-S	9198.68	11877.8	12521.8	8325.92	8718.06	8343.92	5433.94	10307.1	7257.28	7660.68	6254	9766.26	6083.77	10633.9	12780.8	7452.4	6901.97	3994.79	6687.64	8278.35	7487.54	5314.62	7340.68	7477.64	8109.54	6723.27	8052.63	7773.18	6397.8	6621.32	6195.49	5261.3	7548.77	4527.49	7527.35	9165.68	5686.24	7803.89	7200.68	9439.51	7748.47	10486.1	5715.46	8921.87	6387.66	6330.28	9419.11	5869.45
AREG	GI_22035683-S	2641.94	1045.07	1505.22	1093.13	711.388	1858.11	4126.07	14371.9	6562.6	12253.9	1958.17	1789.45	1846.52	3323.21	2547.72	2133.66	1104.23	572.399	1057.28	979.757	1765.69	14264.4	2317.57	2163.89	8990.57	8883.88	3960.61	6299.11	2803	6224.78	4359.81	2703.44	3098.07	7737.05	4808.52	6204.1	4420.21	6638.43	1647.6	1262.02	1141.96	976.541	2278.8	13400	2820.52	3091.91	3005.6	4864.85
PGK1	GI_22095338-S	5431.02	6883.37	5747.49	7300.64	8584.08	10065	9300.5	5871.27	8233.75	9409.11	14699.3	8704.3	5701.43	5637.95	6997.78	7916.38	7868.06	4516.45	9917.72	7886.46	8832.74	10866.5	4591.13	4285.55	9555.35	5730.46	7819.03	9974.94	11552.8	5392.21	5697.19	14561	6105.78	9084.81	7520.87	8750.42	10305.2	7340.02	12585.8	5393.59	5167.08	12075.4	9157.03	10393.2	4154.24	6392.23	6632.31	9772.93
HMGA1	GI_22208974-A	1402.18	1029.93	1374.43	1180.06	996.539	4756.69	706.432	1020.91	1090.53	1447.77	1406.01	1213.26	945.482	1432.52	927.035	877.757	1646.99	631.257	1713.99	1176.77	1675.22	1086.45	875.418	1030.41	1055.47	1102.37	915.477	1610.46	1149.91	785.284	1108.52	1602.29	861.266	1615.79	951.506	951.58	907.98	913.798	1158.42	1117.53	1032.56	1252.28	1030.37	1049.85	811.353	1309.61	760.312	1349.88
TNFRSF10B	GI_22547118-A	1533.24	1485.79	1732.21	928.351	2211.36	2448.52	1691.76	1495.12	1429.08	925.353	3254.97	1604.06	1269.95	1556.91	2050.35	978.576	1657.31	794.952	1544.55	919.5	1335.11	1651.58	1336.89	1041.92	1268.04	1079.94	978.037	1442.48	1022.83	1055.08	1432.93	4484.77	1383.01	885.849	1055.17	1343.85	2005.35	1566.25	959.404	1502.83	1654.31	2153.41	1015.88	2509.06	1149.89	1162.12	1300.07	927.729
FLII	GI_22547155-S	1694.47	1929.06	2119.15	2000.45	1755.43	2042.76	2170.88	2229.79	1910.88	1547.44	1874.73	2593.35	2342.35	2240.6	2825.27	1805.26	2048.35	2170.76	1917.6	1945.84	1699.18	2288.85	1839.52	2047.24	1589.75	2239.7	1730.91	2148.35	2033.78	2654.88	1986.62	1957.81	2585.01	1298.73	1495.9	1907.66	2351.29	2032.71	1274.05	2451.32	2247.03	2111	1754.51	1715.95	1992.39	1614.06	1957.74	1447.33
CTSL2	GI_23110959-S	1862.02	2578.91	1980.14	4798.52	7426.47	7968.53	1913.89	11191.2	1495.94	9849.94	4814.6	4527.5	2340.94	1741.58	4857.69	3237.57	9167.2	2242.1	3187.12	6915.84	4487.75	4824.86	1953.66	11490.1	4269.85	3219.91	2191.85	4709.06	2969.26	1638.62	3642.43	3008.34	947.868	2192.57	1706.13	1619.92	2256.04	1272.99	2847.86	634.401	1001.22	6397.3	2726.52	11378.7	1451.87	1645.48	1798.52	855.652
CXCL14	GI_23199988-S	2295.77	1552.83	1922.01	1405.04	1908.37	4921.33	5525.05	8187.07	6170.17	6174.14	3396.88	4291.31	4874.45	2941.76	3741.99	3741.78	4361.05	4115.15	1756.28	3399.38	2098.14	1247.06	7466.81	3666.22	5728.3	4259.18	5570.55	1697.32	3534.94	796.482	5971.9	3915.94	12019.3	1464.08	5340.37	7916.84	5421.8	3521.39	3780.6	6531.83	2526.69	1679.16	3598.85	615.042	5233.13	1983.81	5532.21	1620.65
ACE	GI_23238213-A	1038.25	753.135	661.651	830.611	794.192	1578.43	801.495	860.479	1055.21	571.187	628.898	888.297	1287.27	1047.62	1036.16	794.399	873.124	608.978	734.526	991.516	769.701	897.574	787.974	852.083	819.984	745.749	733.584	716.833	750.54	1081.33	871.493	735.409	939.317	702.255	648.322	738.442	853.302	990.166	954.158	785.153	1092.38	892.085	820.15	710.855	1118.12	1055.33	920.952	1360.48
EZH2	GI_23510382-A	5953.27	3616.06	3680.47	4373.08	7910.65	6336.06	4489.63	2794	3475.93	3434.28	3992.1	5612.34	3895.27	3770.06	4380.76	2670.97	2942.88	5345.88	3872.64	2520.84	3384.28	3723.38	2423.66	4217.41	2691.94	2870.85	2825.68	5407.35	3150.54	3256.58	2066.91	4107.18	2618.24	3944.73	3774.38	3155.34	5550.42	2140.13	5985.24	1298.46	2056.09	5843.65	2822.1	5162.25	2114.01	2739.07	1617.78	3876.24
FAS	GI_23510426-A	1403.89	1355.89	1200.79	701.107	1446.77	1186.3	1831.88	1392.93	1684.9	1927.49	1402.43	2134.12	1083.09	2019.65	1067.61	962.525	1025.29	867.687	3048.73	883.419	1401.39	1242.76	915.795	795.337	1191.97	1507.96	1451.13	987.784	1717.08	771.541	1367.96	1249.26	1342.81	1023.94	1859.81	1526.82	1767.77	1230.55	1068.59	1639.09	814.798	1007.82	1113.46	1088.73	1116.4	953.196	2754.66	785.888
TNFSF10	GI_23510439-S	8077.84	4887.53	4653.31	3281.44	4179.45	2710.09	12350.1	10878.4	10797.1	8892.76	7303.8	6514.15	5910.51	7762.88	3223.07	3840.86	4747.74	6364.36	15144.9	4122.42	10159.1	15677.3	4685.2	2458.67	9651.17	6998.47	8811.83	8455.49	11428.6	5161.97	5651.87	9909.6	8016.84	2526.8	8701.57	8783.85	13771.1	14996.6	9030.8	6794.47	3759.74	6268.23	18371.2	6844.09	4806.31	4676.37	12146	23477.7
TNFSF15	GI_23510444-S	1216.92	966.943	1039.38	559.996	570.132	498.328	939.696	548.084	530.556	1405.97	576.169	713.686	1670.95	609.531	1089.16	456.921	692.378	594.567	1878.93	860.698	979.449	722.903	472.707	576.082	560.543	526.383	659.037	1230.99	1573.24	601.57	473.298	1018.22	486.435	516.546	662.723	672.246	1071.98	460.142	531.678	572.084	458.576	533.595	795.917	504.57	525.083	593.51	514.05	708.809
NOTCH2	GI_24041034-S	1700.58	2274.67	3808.48	1243.61	2473.72	1158.45	2681.85	2072.84	2710.16	2927.84	1903.36	2616.17	1972.56	2993.84	2015.93	2044.63	1612.84	2716.61	1982.27	2059.18	2241.22	1882.79	1381.75	2612.64	2069.08	3411.27	2027.89	2051	2157.63	2056.06	1546.38	2531.52	2814.45	941.178	1928.35	2364.42	2953.72	3006.3	1106.38	2542.26	1610.53	3072.65	2739.99	2400.07	2227.25	1485.71	3169.56	2161.39
KRT13	GI_24234695-A	645.962	454.042	416.748	517.048	512.547	562.821	416.078	419.557	565.014	446.911	438.3	507.244	447.252	426.999	409.015	416.153	472.057	451.702	443.642	578.963	447.603	442.668	405.45	428.89	510.419	424.054	568.117	537.593	434.848	464.593	762.258	412.423	430.54	407.815	398.098	437.315	471.528	399.829	509.199	429.736	1009.31	455.549	471.213	443.421	479.403	440.752	462.951	471.329
ILF2	GI_24234746-S	7801.44	6960	9309.36	6267.92	9838.68	13219.7	5869.87	7768.51	6592.6	9657.1	7813.59	10846.7	8116.56	10943.5	11648.9	8100.38	8906.54	6479.37	9833.14	8880.11	9702.81	9200.18	6744.32	8064.33	6829.23	7549.81	7774.84	8938.41	8843.26	6943.31	5187.63	5661.36	6324.08	5865.63	6718.59	5472.24	6005.14	7293.27	6569.84	7050.99	4536.85	12069.5	7141.41	8859.57	4966.99	5979.62	6454.9	6211.92
PSMC2	GI_24430152-S	15580.9	17055.4	19179.2	19513	19047.8	17586.6	16961.9	16207.3	18063.5	18695.6	20643.1	18052.6	15313.9	16562	15984.8	16437	16969.1	15753.9	20732	17721.1	19087.5	20893.5	13686.6	14472.4	18532	17926.3	18568.1	19220.4	19565.8	14213.2	14834.1	18598.1	17517	18091.5	16977.6	18636.7	17105	18426.2	20144.6	14691.7	17173.2	18945.1	18781	19155	14491.2	15805.6	17856	20914.9
IL10	GI_24430216-S	2024.84	2589.57	3195.88	3128.4	2692.39	2132.59	2587.25	2537.95	2740.66	2676.45	2659.63	2922.89	2604.72	2547.3	2291.4	2447.01	2661.81	2464.68	3489.55	2225.98	2463.6	3627.64	2218.34	2403.08	2727.09	2596.98	2666.48	2733.37	2972.91	2264.97	2714.38	2408.98	2732.69	2723.77	3030.65	2457	2518.46	2759.01	3007.45	2115.24	2436.16	2126.12	2761.59	2187.29	2676.83	2806.93	2111.6	2422.73
IL11	GI_24430217-S	1293.33	1651.43	1062.17	1471.07	1261.29	924.358	882.245	1187.06	1109.71	856.769	1822.85	1036.01	547.064	1786.92	1072.9	1653.93	1185.48	814.847	2454.61	924.696	721.443	3812.49	771.639	935.815	1404.55	1665.91	1478.48	1130.75	2160.58	779.571	704.451	1675.9	1803.97	2101.49	938.033	1649.16	1050.37	1833.26	3527.3	847.178	622.98	2940.45	647.689	5040.3	978.848	690.415	792.774	885.945
IL12A	GI_24430218-S	645.261	509.563	570.423	597.644	594.467	1118.14	591.541	536.011	530.773	828.493	635.083	892.299	454.002	572.539	506.583	499.404	625.916	450.245	1311.66	502.4	600.953	619.129	530.834	742.589	748.298	528.052	1058.59	585.909	588.309	610.694	544.541	576.294	767.463	732.25	548.826	737.468	668.181	728.471	589.128	820.085	449.884	548.205	688.351	632.453	496.286	463.461	636.777	556.752
BBC3	GI_24475588-S	791.145	604.747	520.991	596.391	524.621	547.852	602.746	529.166	477.217	537.288	606.743	692.192	450.455	507.028	484.764	572.332	473.728	611.259	580.75	464.941	669.095	609.185	503.545	493.571	595.82	511.002	444.104	524.793	543.732	697.555	447.336	1091.46	544.832	585.998	585.749	541.459	663.02	632.757	558.194	496.123	596.787	554.16	538.317	742.342	436.195	520.453	491.303	630.273
TSC1	GI_24475626-S	1615.84	1514.16	1379.24	1421.82	1458.18	1463.44	1980.76	2147.63	1923.63	1471.29	1633.24	2006.58	1975.78	2225.63	2525.2	1636.19	1681.5	1355.51	1982.21	2130.06	1952.46	1926.97	1179	1877.21	1607.65	1982.9	1694.28	2071.1	1926.26	1633.32	1629.08	1986.17	1905.9	1501.56	2121.29	2021.03	1882.5	3027.49	1940.89	2532.28	1964.87	1656.99	2232.28	1790.23	1519.55	1199.34	2343.22	2717.06
CCNL2	GI_24475708-S	3133	2140.48	1849.12	1434.71	1788.72	2539.27	2625.28	3267.51	2946.57	1779.16	1792.86	2663.25	2117.42	2122.72	2323.68	1325.25	2401.85	3147.06	1476.95	2789.69	3126.22	2931.96	1464.75	1912.94	2578.29	3222.34	1697.22	2721.78	2303.65	1836.71	1400	2588.79	2629.31	1076.47	2412.48	2609.28	2692.39	3515.07	1999.94	2864.02	2034.97	2174.64	1832.87	3304.58	1487.07	1134.29	3260.05	2167.61
FOXA1	GI_24497500-S	1303.25	620.897	522.702	2273.69	651.73	2276.74	4586.96	1603.21	2120.3	721.277	2730.85	560.676	2011.1	978.912	2245.19	880.699	544.432	4744.73	596.055	926.607	833.475	641.134	1270.9	1225.65	2436.44	3407.46	3243.28	3913.22	3591.48	6636.41	1987.21	4164.51	4562.86	3778.49	3164.08	4218.09	4047.69	6121.63	3922.81	6450.77	3558.74	1000.32	5798.83	908.244	3731.06	4747.07	2476.62	5452.36
HOXA5	GI_24497516-S	1183.66	1836.52	1549.81	1952.31	1346.27	7722.04	4318.47	3417.46	3896.93	4310.4	4495.1	1681.62	1187.72	2222.56	2362.95	2838.31	1995.11	5010.98	1384.31	2924.51	8939.15	5306.22	2012.94	4463.24	3337.46	3319.35	3454.39	3721.31	5017.78	815.511	2415.11	4805.59	2994.18	1681.58	2902.61	3737.27	4454.17	2969.86	2990.46	4479.15	1909.71	5203.7	2336.72	1716.02	2049.68	1084.95	4877.48	1442.13
MAP2K4	GI_24497520-S	1359.38	1674.69	1877.8	1263.37	1446.9	1966.71	1947.53	1790.17	1724.82	2158.19	2164.62	1924.36	1274.02	1986.35	2298.4	1231.01	1251.29	1366.18	1817.93	1179.57	2111.46	1778.63	1040.55	1290.38	1795.16	1599.78	1455.37	1634.42	1767	1318.52	1173.81	1638.88	2125.02	981.474	1727.53	1873.46	2082.71	2427.57	1438.18	2592.36	1291.64	1579.39	2322.09	1740.26	1527	1319.76	2267.36	2123.98
ATAD2	GI_24497617-S	3029.08	2973.34	5449.91	6562.72	4883.09	3962.23	3909.7	3367.88	2575.09	3347.78	6078.53	6693.82	4780.7	2529.48	4811.15	2381.22	5543.39	1778.25	7110.44	2983.15	6871.32	3841.64	2065.09	3551.51	2638.95	2925.26	1965.18	4367.33	3849.15	2413.37	1978.68	4701.91	2258.99	2720.16	3412.36	2975.73	4072.05	2255.93	5074.26	2948.58	1996.24	5953.58	4638.71	5612.84	1729.11	3049.47	1757.62	6256.72
SNAI2	GI_24497625-S	1697.28	3600.48	2374.19	1802.58	5446.73	1957.79	3115.15	4353.37	5553.57	5361.88	5388.55	2516.71	1721.42	5876.72	2706.09	4895.25	2967.45	1987.43	2264.62	2361.36	5099.4	5081.4	1807.34	1761.02	4575.5	5558.6	5647.17	4290	3741.36	2437.86	3459.55	5751.55	4003.06	2367.2	5574.89	3485.81	2891.09	2830.98	2207.3	4339.41	2631.36	2950.92	4102.95	1990.33	2669.55	1177.76	5580.72	2340.16
SIPA1	GI_24497626-A	803.812	774.335	789.536	744.953	721.093	624.79	763.294	767.297	1243.99	892.099	649.327	854.995	951.634	777.299	651.851	651.196	722.039	584.611	796.097	674.991	893.115	897.338	618.573	714.192	1165.55	745.805	735.894	620.669	725.112	859.231	733.484	741.313	869.324	765.995	722.716	684.436	923.775	777.523	681.225	745.89	657.693	713.639	705.184	788.638	706.739	805.086	661.837	634.78
PSMD2	GI_25777601-S	1972.79	1364.09	2039.72	1718.41	1404.06	2244.65	1303.14	1983.46	1331.79	1231.66	1464.82	1473.76	1330.51	1755.81	1528.99	1540.77	1463.47	2001.91	2810.93	2159.73	1384.33	2849.47	1223.47	3428.99	1406.27	1616.7	1195.66	1556.94	1473.7	1555.28	1110.04	1296.13	1487.49	940.555	1268.36	1192.51	1399.45	1408.75	1061.29	1530.22	1667.56	1908.19	1347.19	1678.84	1424.78	2041.66	1614.52	1956.99
ACOT11	GI_25777708-A	768.465	737.464	726.514	942.572	712.67	947.016	631.562	756.86	745.208	723.711	648.098	647.14	665.196	674.635	728.004	666.864	737.081	630.573	714.091	811.639	712.372	809.092	628.109	592.53	741.677	692.475	667.809	740.514	677.33	597.413	774.05	663.413	793.333	768.683	638.179	911.688	757.731	652.943	749.05	680.177	871.984	797.845	988.292	780.702	738.441	768.029	629.849	838.048
ALDH6A1	GI_25777737-S	1420.8	1798.73	1345.78	1891.59	1571.67	2524.11	2514.61	1413.37	2304.85	1920.42	2578.8	1813.29	2279.95	2302.06	1383.33	1882.99	1450.55	2724.78	1241.67	2093.04	2394.46	1270.27	1294.83	1776.92	1874.18	1975.64	1716.87	1690.85	2507.62	2651.62	1764.79	2326.84	2039.82	1187.63	2697.3	2303.72	2922.29	3491.89	1025.09	3233.6	2920.62	2687.18	2214.97	1047.25	1893.43	1078.41	3732.77	2755.01
TNF	GI_25952110-S	3221.69	2216.02	5972.23	1521.04	4822.53	1616.03	2213.81	1088.21	2407.22	2338.77	1435.57	2009.45	4097.6	787.134	1270.28	1311.51	2650.2	1521.96	5393.53	1335.92	2207.98	2355.06	1297.18	1246.79	2102.96	1499.04	2339.98	1559.76	2611.97	1075.17	959.705	1743.64	1730.33	2098.6	3614.07	1536.77	2251.2	2403.93	3240.54	1611.83	1821.16	2336.37	2192.71	1413.82	1151.74	2128.87	1089.28	1409.67
TNFSF13	GI_26051245-A	728.096	694.078	633.942	1268.12	821.297	1871.97	1683.92	610.107	982.646	1090.58	1880.5	731.088	1195.28	907.48	1172.19	724.269	871.963	781.931	1142.47	687.818	2886.78	791.977	609.676	998.743	1312.85	1027.04	877.148	1550.3	1539.83	2755.39	1041.68	1272.96	927.808	893.052	738.527	1637.99	1647.32	1472.74	881.646	1730.75	574.236	1594.19	1423.28	829.04	1294.95	1319.49	1139.29	1336.33
CSNK2B	GI_26787971-S	2382.79	3041.31	3237.4	2630.82	2941.72	3585.43	2295.68	2379.57	2698.81	2582.02	2386.51	3211.75	2741.04	3027.74	2416.86	2269.77	2457.76	1472.68	2039.84	2953.46	3128.19	3392.98	1692.15	2926.1	2123.67	2637.86	2189.97	3280.02	2305.79	2364.09	2075.53	3024.5	2658.78	3284.5	2882.63	2318.36	2537.48	2745.77	2573.88	2775.24	1859.68	3614.4	2689.02	2674.56	2195.83	2201.77	2755.74	2298.07
LMNA	GI_27436947-A	4506.44	4278.39	3951.88	2161.51	3819.86	2182.69	2327.64	3196.76	2566.72	1818.65	2086.78	3162.43	2324.49	3449.21	5875.75	3860.99	3697.76	2351.08	2047.29	4535.48	1691.81	2700.09	3262.91	3657.56	1935.65	2936.88	2319	2089.3	1785.85	3101.87	3659.76	1844.73	3860.37	2322.22	1779.13	2529.3	2321.61	3011.76	1794.38	3265.46	2657.34	3091.49	1874	2667.06	3331.76	2956.96	2695.2	1685.78
CSF2RA	GI_27437028-A	3060.41	2118.51	2669.45	1412.96	2210.25	988.711	2067.37	2180.37	2368.33	3083.29	1547.9	2069.45	2388.59	1572	2204.9	1723.23	1262.27	1180.64	3040.47	898.208	1973.63	1964.45	1169.02	1446.89	2141.29	2127.04	2063.15	1729.6	2172.04	1879.82	1203.47	873.281	1850.56	1348.24	1560.93	1894.58	2618.61	1784.7	1091.81	1330.13	1469.46	1494.11	1306.8	969.845	1928.03	2426.1	1299.66	1075.5
CSF3	GI_27437048-A	1068.44	679.203	1550.76	893.463	683.591	616.328	624.216	1611.77	673.301	653.3	719.115	611.44	607.624	881.292	585.525	595.937	708.771	689.456	718.448	825.307	693.646	794.309	591.382	576.161	611.844	686.89	758.859	801.488	934.487	562.843	958.949	1048.89	1021.67	910.492	708.167	827.205	654.855	650.938	905.059	747.768	635.108	714.623	891.415	850.427	759.188	707.159	811.7	848.826
IL18	GI_27502389-S	1872.53	2698.41	4975.65	1707.67	3866.83	1391.28	2870.61	2625.85	3009.96	4157.73	2336.59	4063.42	5886.89	3755.03	2443.22	2951.16	3451.95	1758.22	8562.42	1999.23	3113.27	3237.36	2271.1	2377.78	3580.2	3401.33	4052.56	2768.99	4536.99	2542.56	1666.89	1805.78	2497.56	2454.12	3334.84	2515.17	3316.85	3068.47	1690.15	2198.89	2329.16	1820.93	2042.72	3027.19	2552.23	4885.6	2214.3	2515.27
ITGB3BP	GI_27597074-S	4133.9	3786.82	3010.09	3837.64	3785.18	5255.48	4344.53	4627.07	4641.83	5011.77	5611.94	4977.08	4448.05	5076.17	3791.78	3507.65	3729.98	3595.43	6123.76	2863.45	6719.38	4969.9	2885.34	3827.69	5689.92	3465.5	5096.42	4938.65	6491.96	3882.93	3725.41	5297.36	2878.11	6954.17	5444.79	5689.92	5170.85	4581.16	6422.6	5090.01	3344.67	7232.82	5132.96	6305.69	2677.14	3686.74	4082.73	5151.39
NFAT5	GI_27886525-A	5897.22	5538.36	4826.81	4240.96	6279.37	4165.09	3958.99	5098.47	4921.35	5011.31	3774.96	4915.84	5225.07	5590.9	4798.69	5322.31	5388.28	4282.68	5687.74	5155.91	4826.78	5056.03	5122.51	4644.13	4413.78	4802.74	4594.31	4893.25	4985.21	2471.72	4247.76	4262.72	5550.43	3060.32	3807.99	4290.04	4131.18	5193.52	3752.85	5430.43	3832.02	5231.93	4614.54	4483.61	4785.05	4124.99	5177.11	4311.67
CDC2	GI_27886643-A	3048.21	1946.3	2089.65	3860.3	2763.38	4616.8	2116.03	3413.18	1985.67	3155.54	3227.71	3871.47	2078.09	2037.68	2030.84	2101.19	2888.78	1876.18	4569.88	2269.46	4500.15	3182.75	1907.76	2123.66	1681.94	1803.79	1650.77	3627.36	2395.19	3530.51	2337.11	2582.78	1432.61	7053.88	3576.18	2279.45	2679.83	1288.01	4269.81	1218.69	1414.75	4564.71	2782.84	3923.57	1275.39	4139.37	1186.55	2387.17
IL1B	GI_27894305-S	1587.97	1552.9	8115.56	816.244	1370.07	824.626	893.849	1034.71	1045.84	1060.78	756.624	1309.76	581.338	1200.21	969.981	985.042	1234.59	446.614	1927.58	716.209	1335.6	1642.63	866.348	1059.45	1093.98	1032.04	955.091	850.762	952.357	638.34	1042.27	912.87	2210.37	989.241	947.326	936.5	966.878	947.981	982.1	1380.31	1032.43	1411.53	737.945	1265.51	970.498	655.972	545.017	539.142
IL1A	GI_27894329-S	478.437	519.633	2712.91	442.62	604.946	408.382	503.979	1653.35	398.868	554.314	437.448	526.727	397.569	461.176	405.691	454.546	593.154	399.512	699.125	428.503	406.735	3815.4	503.525	442.6	660.462	503.727	432.471	438.992	567.451	430.536	542.404	578.402	767.73	469.63	471.099	761.138	503.218	616.505	427.685	445.965	476.011	612.515	405.952	844.796	430.66	439.489	368.253	379.14
NOTCH4	GI_27894369-S	470.832	541.023	567.256	470.052	577.771	593.597	606.896	553.412	772.867	546.089	412.722	437.073	551.008	542.969	638.81	482.292	454.694	503.213	436.781	475.157	633.455	445.806	380.018	828.965	596.026	556.884	598.531	529.626	464.789	470.442	481.079	510.333	1026.21	442.022	581.942	663.75	703.205	621.987	484.186	711.185	528.034	511.397	542.717	439.283	458.564	423.428	628.196	534.455
TCF8	GI_28077090-S	1849.69	2747.01	2020.86	1654.78	2559.77	2519.37	3686.69	2206.74	5213.48	3318.27	3480.16	4074.92	2465.89	4243.76	2464.99	3300.9	1404.21	1484.08	1973.32	2157.31	3567.35	3814.89	2078.6	1727.8	4166.52	4651.09	3181.05	3214.18	2598.5	2989.48	2969	3917.86	4766.33	1902.83	3916.42	5595.39	4269.74	3907.53	2182.31	4304.3	3052.39	2613.31	2913.09	1848.99	3219.36	1659.45	5364.39	1949.89
RUNX1T1	GI_28329413-A	1173.98	1415.84	810.3	851.333	1042.89	1263.93	2042.73	1059.84	2320.9	1938.8	1696.57	1043.27	1253.81	2191.2	1117.1	1767.87	797.829	1087.25	878.096	988.562	2022.57	593.804	893.211	1782.11	1684.19	2759.23	2174.47	1410.1	1398.1	1270.64	3138.74	1618.77	1731.54	952.407	1557.38	2162.56	2169.32	1363.57	1107.97	3721.37	1137.05	1127.62	1632.9	560.642	1945.53	855.025	3811.33	842.318
GTF2H3	GI_28376643-S	3834.6	2543.1	2734.34	4372.82	3389.87	7397.75	3634.35	2967.56	3543.07	3271.68	3640	4131.64	3176.41	3311.4	3444.32	2918.34	4279.06	3217.41	4181.23	3025.9	3592.93	6585.23	2813.96	3390.67	3907.26	3172.36	3021.4	3700.21	5119.81	3360.59	2912.15	4233.33	3448.44	3573.4	4144.62	3564.98	4104.37	3613.29	4565.74	3626.61	3627.84	3299.3	4868.6	4355.77	3044.93	3176.29	3552.22	4534.47
PPARBP	GI_28559038-S	2271.91	2734.26	3330.6	2133.63	2717.56	3640.66	3250.99	2672.62	3446.8	3292.18	3141.72	3406.97	3927.45	3214.54	3757.39	2457.5	3599.61	2613.64	3638.93	2895.03	3532.74	3397.36	2228.5	1925.67	3808.82	2880.59	8367.54	9265.24	14729.4	3990.54	3178.03	3110.53	3104.09	3132.23	3048.1	2419.19	3772.52	3451.13	3587.37	3332.23	2551.19	2940.31	3554.4	2780.81	2886.7	3975.71	5091.73	5111.01
MLH1	GI_28559089-S	2542.75	1842.49	1996.11	2243.22	2064.17	3510.88	2874.68	2469.28	3307.46	2545.35	2530.05	3273.99	2315.87	2527.35	1428.07	2124.59	2786.18	2371.63	2115.07	2561.97	2587.86	2555.31	1965.03	3126.05	3798.54	2501.44	2277.3	2050.91	2493.17	2560.42	1868.55	3391.69	2539.29	2041.55	2778.95	2328.69	2872.72	2778.79	2456.09	2856.03	2624.2	2658.89	2708.54	2050.99	2457.12	2250.85	2315.41	2364.62
IL8	GI_28610153-S	3997.56	3205.35	15177.2	1695.12	2565.73	3544.52	1793.81	8818.31	3207.29	1853.06	5379.9	2391.82	966.287	6264.38	1794.62	2817.79	3771.97	1422.96	2534.17	1277.25	1741.32	2770.91	1783.29	1260.47	3511.07	1936.68	2560.39	2995.64	3398.13	1116.81	2102.51	5275.55	1342.92	2325.06	1936.06	1799.68	1976.04	2230.35	1955.28	1125.47	1340.41	4749.73	1358.71	10629.7	894.054	1049.47	1123.51	1155.71
BTG2	GI_28872718-S	6470.75	3520.63	4759.14	3119.69	4437.4	8606.32	5003.25	5740.72	5865.66	7059.14	2797.22	9302.82	7030.15	4274.58	4866.83	3589.29	3581.95	5260.12	3864.51	4650.95	6378.77	3347.28	6910.98	4843.64	7740.36	6301.38	7333.05	4913.32	3566.48	6507.26	8387.73	2546.65	6838.4	8621.48	4662.23	8790.35	5391.55	8038.06	7827.66	12250.8	8491.11	4197.55	10332.2	2762.28	9922.74	7784.69	5341.31	4215.36
MUC1	GI_28916690-A	4838.09	5887.38	3735.65	9133.27	6846.77	2342.71	2424.44	9474.98	5128.64	1825.07	7267.91	1621.37	4612.18	2093.05	8466.98	3527.37	5029.73	6612.24	4386.27	6828.91	8310.83	1561.83	4262.42	1849.15	6758.91	3136.5	14947.9	2237.55	7146.4	6266.69	4077.47	8612.49	9383.68	1387.17	1472.77	8586.75	2407.36	11643.7	5303.45	5025.84	13272.5	9742.5	8882.03	5827.34	2924.89	4442.51	11329.2	5078.04
RHOJ	GI_29171294-S	1130.9	1917.19	2309.51	1079.34	2492.4	1084.87	2262.99	1256.12	3273.68	2235.32	2100.06	1697.16	1349.52	2807.5	2072.77	1991.1	716.363	1136.88	1018.46	1397.55	2569.7	1608.15	988.439	926.103	2364.68	2349.49	2042.83	1779.85	1301.77	1170.04	2278.17	1996.06	2638.37	1058.77	1998.76	2615.45	2243.54	2068.7	1438.78	2411.01	1748.06	1378.82	1526.57	891.446	2095.6	884.385	3959.53	1192.25
DICER1	GI_29294648-A	2424.82	3247.29	3413.85	2398.48	2941.75	4068.29	4074.42	4166.96	3681.19	3568.26	3978.28	4511.21	3630.74	4306.29	2847.86	2558.22	2523.83	4201.49	3958.73	2481.37	4437.32	4274.72	2289.54	3018.32	3423.12	3244.49	3484.88	3384.43	4576.25	3541.36	2392.31	3377.88	3405.61	2048.32	3275.96	4019.83	4194.6	4539.14	3862.54	5199.31	3254.48	3392.76	4980.71	3072.2	2355.16	2685.1	4093.49	4183.12
GAS2	GI_29540560-A	2512.24	4006.99	2532.37	3275.99	3631.38	3849.79	3010.29	3398.66	2923.85	4208.29	5175.22	4571.47	841.671	3188.12	2619.26	2783.47	2688.28	920.655	5077.52	2266.17	4650.05	4695.14	1058.78	3219.34	4211.17	3323.86	3566.95	4852.76	4385.25	1248.85	1929.38	4964.98	2387.44	2695.3	4162.28	3939.42	3861.7	3734.55	6215.76	2408.82	1153.71	5313.14	4395.17	4603.86	1026.49	1654.66	3020.39	3732.26
GOLPH2	GI_29550837-A	2966.34	2931.69	2066.18	1880.37	2480.25	2759.38	1386.97	3109.79	1840.67	1139.11	1194.02	2170.71	1732.32	3084.58	2688.19	2116.03	1551.35	1537.28	2798.78	2293.09	1309.81	2152.87	2427.55	2688.91	2202.32	3299.61	4601.34	1255.52	2108.71	4229.5	2603.42	1068.17	3666.24	847.546	2526.08	5192.32	1345.01	2042.47	1077.56	4131.22	1576.17	1839.85	3111.64	1594.04	1812.76	2055.79	2568.42	509.858
EGFR	GI_29725608-S	2317.63	2470.03	3185.34	1856.93	1873.97	810.463	2014.53	3957.5	2240.19	2121.16	3182.69	1885.19	1587.3	2822.66	2185.77	1690.65	2226.96	1135.08	2630.75	1387.04	2595.2	3825.38	6155.23	1924.39	1522.17	2187.95	2032.42	2279.58	1533.96	913.137	2050.85	2561.69	1818.6	934.006	1319.76	1546.38	2081.26	1222.24	1072.15	1586.93	963.591	2556.48	1112.57	2728.9	1573.21	797.817	2726.38	915.28
CDC42BPA	GI_30089961-A	1422.09	2397.77	2917.11	1528.02	2453.09	3391.39	2538.66	2206.5	3077.48	3033.12	4182.31	3239.61	1871.94	4105.54	3655.18	2167.41	2308.03	738.127	3114.53	1943.67	1699.89	2185.51	1626.65	980.382	2826.95	3060.85	2815.58	1465.1	3485.71	820.986	1579.7	3097.31	2235.54	1666.18	3405.7	2308.81	2310.43	2589.31	3238.71	4889.55	1895.95	2802.69	1042.79	3189.58	1482.36	762.498	3706.94	1573.02
VEGF	GI_30172563-S	5147.72	4044.39	3216.36	4724.19	4220.87	2936.12	4601.04	5111.21	4133.66	1712.33	2976.01	5317.88	2913.06	4851.31	4982.88	6529.4	7054.82	3603.16	2795.52	5304.27	3670.98	2368.75	3036.76	2227.67	2731.7	3182.25	2892.25	3663.1	2699.08	3396.08	2781.74	6006.74	3356.12	2621.86	3842.72	2101.1	4269.01	4433.93	5736.23	2140.83	3283.61	7664.59	2943.9	7332.2	1958.31	2435.88	2058.07	2223.48
FUT8	GI_30410729-A	2871.85	3480.12	2085.6	1679.44	2191.15	3253.64	4006.3	2809.45	4332.39	3706.33	4377.87	5259.33	3116.09	4595.77	2408.59	2594.05	2290.32	4830.23	3316.03	2757.47	7896.61	4560.22	2145.21	3081.85	5114.86	5322.22	3635.88	7529.34	4567.75	4735.5	3325.58	3514.17	4303.26	4263.46	5293.58	5542.83	4535	7469.4	4178.31	5671.27	3168.72	2438.33	5571.04	2164.87	3280.36	4164.43	6813.56	8002.23
HIF1A	GI_31077210-A	4663.61	5669.08	5666.38	3833.13	5258.51	4342.19	5363.62	5860.84	4300.01	5075.3	6369.23	6242.23	2859.11	7242.42	4134.99	5128.82	3570.65	2264.71	5530.63	4306.19	6661.85	8540.93	2944.4	3992.7	6433.14	4096.26	4823.8	6364.24	4715.02	4745.64	5422.91	6343.17	5966.76	6482.61	5021.66	4415.16	6585.78	5664.23	4256.93	3071.25	2824.54	5903.54	4347.62	6727.22	2732.47	3833.1	5053.27	3980.94
COL9A2	GI_31083125-S	484.1	381.363	355.59	411.767	392.454	376.199	369.833	369.519	469.307	437.198	413.815	486.762	355.868	362.688	359.803	369.454	367.695	363.728	425.936	385.842	440.069	397.029	344.439	481.247	418.107	396.422	368.522	367.981	397.906	389.737	391.072	398.831	367.49	375.814	356.886	551.519	386.788	491.469	365.916	387.778	343.29	364.836	384.319	362.417	438.064	407.652	384.162	377.999
NFYA	GI_31083227-A	1625.45	2384.58	1723.21	1662.15	2326.68	1300.1	1239.1	1565.65	1575.2	1531.83	1703.49	1594.7	1649.91	1964.67	1589.27	1482.91	1831.53	1227.76	1629.86	1568.89	1903.28	1723.47	1219.15	1539.07	1336.9	1484.47	1535.44	1890.63	1352.67	1332.88	1046	2117.18	1567.12	1247.08	1394.11	1311.25	1436.74	1494.71	1514.01	1509.06	1001.97	2122.25	1654.31	1907.6	1367.9	1520.14	1248.13	1760.91
EGR1	GI_31317226-S	18804	18929.2	20555.7	15332.9	16605.7	20282.3	21525.2	12419.9	25060.6	20428.2	18124.8	19486.9	9131.8	22664.2	14743.6	15938.9	14016.9	6843.95	10491.5	15567.2	19605	17128.4	11886.3	15052.8	18556.1	23010.5	22447.4	16996.8	15385.7	14665.9	23382.8	18164.4	21807	11507.1	17475.2	21608	21374.5	20143.2	18484.4	23402.2	19959.5	12870.2	19957.7	12009.2	25035.4	11025.8	22752	9564.37
ID1	GI_31317298-A	3949.08	2400.18	2915.26	2788.44	4136.26	5337.58	5103.75	3135.02	4380.08	8582.12	5582.29	4679.61	4764.97	3863.66	7659.54	3838.73	5115.38	3529.43	2921.35	4685.81	8870.85	5924.38	1681.3	3398.42	5972.2	4875.62	5236.39	4484.15	3500.44	1922.17	4022.42	4935.02	5919.72	4861.53	4600.98	6230.67	5208.26	4991.92	4661.74	3777.99	2343.23	4190.15	4093.41	6394	3253.4	2522.94	3926.22	2725.19
PRKDC	GI_31340617-S	4180.54	4020.43	5242.32	4663.61	4869.34	7403.61	4515.26	4719.81	4346.84	6839.42	5119.84	7453.49	4638.05	4606.71	6494.39	4364.04	4895.13	2330.06	5364.56	3004.2	5696.37	5910.68	4333.24	2771.11	3318.87	3712.6	3448.5	5253.79	4505.61	3395.71	2262.23	4614.63	3440.06	4686.25	4732.08	3801.59	5037.81	3734.37	5706.36	5998.16	2699.26	5975.37	3394.53	6622.12	3608.32	3417.74	3943.19	6532.05
PERP	GI_31377721-S	12604.8	10260.8	10745.8	11307.9	9314.88	12999.8	12746.1	22804.7	12309.1	19907.9	14510.2	11840.7	8021.17	12635	15260.4	12253.2	13947.3	14368.3	14137.5	8417.71	10401	16029.3	9979.15	11696.1	18730.4	13781.4	8959.33	15868.3	17202.7	16165.5	11276	14170.3	9616.52	8171.66	10477.3	12855	13292	12636.6	7121.71	10613.4	11974.4	16106.6	13019.6	15974.6	6009.3	8321.73	10918.1	12510.4
SEMA3F	GI_31377801-S	837.041	764.401	804.156	932.081	846.692	772.809	934.525	1124.84	842.884	766.937	833.07	823.159	669.195	961.388	794.995	1067.36	786.835	923.225	783.63	793.909	708.016	1107.46	757.832	880.24	873.735	853.783	1112.26	987.439	896.266	1522.69	916.861	783.922	1323.31	1075.82	964.933	1271.38	996.429	1697.44	1173.8	1281.34	850.263	1062.26	933.219	867.696	820.64	1195.63	1217.84	1226.37
C14orf155	GI_31542510-S	697.887	621.772	659.996	724.259	649.873	714.086	727.096	641.109	691.357	672.898	772.683	694.607	597.869	613.608	602.255	602.938	743.282	617.857	705.796	633.773	667.945	729.719	540.065	794.67	694.187	668.998	642.915	697.551	709.095	591.545	642.871	1057.4	628.99	711.202	617.463	748.828	752.979	749.115	1639.14	579.554	564.799	691.846	695.025	655.427	622.242	592.588	635.658	709.263
MYC	GI_31543215-S	12995	6140.49	8488.2	4189.94	6495.09	20415.5	4472.32	10006.5	7288.32	12970.1	5649.56	8185.59	4425.62	5717.9	7993.23	5544.86	7475.26	875.466	10164.8	4320.48	6798.75	2826.75	4995.71	2974.69	3008.41	4072.14	5103.91	1970.88	2253.3	3174.72	6665.66	2917.94	5898.45	8186.08	3841.88	2890.53	5079.44	2517.44	4226.6	3983.01	5022.87	4627.17	5194.59	6613.49	6468.2	4126.85	4373.33	3114.6
ERAS	GI_31581555-S	510.483	469.675	445.752	555.692	508.496	677.496	471.281	441.564	1422.47	570.969	445.962	484.177	478.547	454.407	477.443	439.268	477.744	481.142	463.875	454.952	446.098	485.366	442.024	472.849	1234.61	443.534	434.112	450.304	466.504	458.429	466.796	951.755	475.048	585.252	466.538	438.965	457.362	451.577	506.638	475.32	411.05	455.748	456.389	527.314	452.003	446.634	421.563	461.246
MYBL2	GI_31652260-S	2357.22	1658.95	1896.19	3847.7	1723.6	7900.52	1771.26	2470.87	1155.31	1532.52	1700.02	2201.89	1280.1	1624.16	1722.12	1512.22	2978	1175.4	1555.69	2238.51	2080.93	1975.16	1721.47	3314.23	1420.35	2016.93	884.703	1612.65	1791.04	2095.08	1310.5	1602.64	1715.09	2978.38	1658.89	1085.73	2013.06	555.191	1509.73	439.678	813.24	3046.58	1047.63	2523.67	1115.86	2784.15	623.072	1382.59
ZNFN1A1	GI_31657112-S	7975.32	8150.48	8267.58	4393.64	5965.39	3398.25	8298.32	7284.18	8583.37	8407.54	4015.04	7500.07	9900.57	5702.78	3892.5	6050.55	6837.58	5784.27	7718.99	3289.68	7520.91	7245.74	5522.61	6829.03	7860.47	8320.92	6969.72	5004.99	9140.75	5107.41	6580	3467.91	6317.87	7136.35	6734.69	6449.96	8422.67	7225.12	4909.76	4962.55	5590.52	4254.61	5580.27	5007.93	5735.4	9103.89	4455.89	3764.41
ETV1	GI_31742533-S	817.946	1492.82	700.996	752.041	1184.79	2141.78	1257.54	1453.67	1178.71	956.098	1842.23	1174.02	719.606	1624.18	1222.66	1164.37	964.494	687.567	1023.34	1548.41	3861.48	642.994	1119.52	1379.57	1432.09	1643.98	1068.57	1466.82	2574.25	1227.63	1104.65	1780.65	1357.74	749.689	915.828	1515.14	1289.54	1536.63	951.909	823.242	908.44	3380.34	1193.96	751.707	1059.17	1270.37	1377.19	684.315
RFC4	GI_31881686-A	1950.99	1686.66	2347.2	1481.92	2192.44	3467.51	1478.01	1564.66	1411.9	1429.1	1704.3	2512.85	1626.77	1907.54	1721.5	1591.45	1651.5	3014.05	3616.1	1903.23	2408.54	2796.52	1019.86	2835.43	1539.22	1308.61	1410.73	1748.83	1783.46	1485.3	1230.52	1522.99	1245.59	3131.92	1919.49	1433.68	1550.99	1338.99	2593.63	1263.23	1153.04	2846.26	1329.99	2449.22	1174.62	2381.48	1493.87	1813.05
PGR	GI_31981491-S	791.07	817.169	623.581	900.615	762.03	1009.23	734.798	749.382	842.265	1009.89	870.863	749.12	677.133	1049.05	686.44	773.214	760.866	532.093	691.292	798.736	994.885	818.831	2231.5	695.393	866.017	969.583	988.16	723.253	855.73	796.145	878.54	852.319	1408.8	820.816	911.692	1060.49	832.87	1391.36	1043.17	1000.36	976.609	644.384	4174.78	689.644	1510.78	978.291	1197.34	1445.28
FLT1	GI_32306519-S	2027.88	3356.45	3156.4	3343.77	2960.95	2475.18	3335.08	2932.93	3759.01	2857.47	3139.4	3221.06	2614.75	4122.84	2929.91	3118.7	2935.19	1686.9	2452.21	2276.73	4236.97	2488.8	2045.9	2350.18	3369.12	3277.48	2855.2	3379.43	2901.69	2393.67	2774.76	3570.29	5219.93	2349.16	3621.72	3120.92	3560.13	4311.1	4159.77	2788.65	2827.2	3482.08	3209.39	3077.74	2368.9	2321.84	3807.69	2817.5
NCOA3	GI_32307125-A	3445.89	4248.5	4222.14	3665.81	2905.69	2439.85	4219.14	4058.22	4675.38	4126.82	3664.66	5238.52	3983.28	4648.43	4276.72	3047.25	3453.31	3037.89	3373.88	3821.65	4557.33	4370.89	2369.25	2735.42	5510.79	4008.48	3603.53	4516.4	5434.38	3684.03	2954.27	5353.98	2768.91	2578.38	4282.04	3491.99	4527.62	3843.35	2770.73	3821.28	3782.88	3465.33	4309.27	3785	3016.97	3227.53	4816.7	4640.41
AKT3	GI_32307164-A	4390.58	5123.02	5224.23	1818.63	4313.09	6566.92	3244.45	2692.13	4024.94	7243.52	2885.46	3820.72	2784.51	3785.11	5385.77	2288.04	3684.71	1278.03	7920.4	1851.94	2947.11	1289.75	2598.87	1957.23	3062.37	3583.32	2844.4	2389.33	2920.59	1867.47	2136.59	2519.01	3182.71	1608.87	2740.1	3185.16	3200.47	2741.27	6545.32	3263.96	2140.72	1665.28	2243.74	1491.58	2400.85	1741.01	4127.92	1709.36
ORC6L	GI_32454755-S	5142.98	2961.58	3258.07	4474.44	5417.01	6186.23	2984.13	2557.68	3051.56	2881.77	2763.37	3150.26	2484.28	3009.2	3041.42	2968.85	3355.02	2301.14	4825.5	3618.47	2443.93	4489.52	2582.57	4864.74	2467.71	2548.88	2246.22	3793.46	3098.74	2067.37	2330.99	3192.48	2089.46	3040.04	2013.34	2212.95	3720.85	1191.61	3976.86	864.263	1462.91	5294.16	1535.49	4238.32	1903	3107.7	1041.22	2646.38
PPP2R1A	GI_32455242-S	2476.97	2676.71	2318.87	3170.44	2265.61	5567.94	2315.34	2492.92	2249.67	2187.28	2138.72	3287.3	2129.95	2954.02	3398.3	3009.61	2465.29	2364.52	1656.73	2994.12	1932.35	2996.85	2510.51	3444.9	3060.97	2447.1	1797.96	2490.73	2352.25	3388.61	2503.02	2596.26	3096.41	2279.43	2206.75	2538.28	2444.6	3122.39	2082.01	2749.76	3017.86	2888.73	2430.82	2520.56	2452.95	3080.72	2537.75	2377.29
PIK3R1	GI_32455251-A	3271.99	3312.33	3100.66	7273.05	2983.27	2599.22	7298.01	3708.93	9660.33	4555.39	4080.4	4417.83	4231.09	3658.53	3015.17	2273.98	1400.94	5340.74	4484.47	3057.89	6133.09	2385.9	2593.75	7909.08	5526.94	4568.35	6977.15	4759.86	10008.5	3161.23	4177.68	6273.07	3614.4	2153.39	3729.42	4700.93	7433.37	4349.65	3087.45	5221.55	3982.62	3401.08	4204.02	1849.68	3924.49	2753	6969.13	2505.57
ORC3L	GI_32483366-A	2010.44	2826.31	1851.22	1689.69	3244.55	2912.05	2110.68	1832.35	2204.22	3402.8	2133.58	3139.21	2174.33	2589.62	2290.77	1750.41	2103.91	1328.45	3850.47	1349.17	3211.37	2898.64	1639.33	1754.88	2294.09	2379.86	1848.32	2384.01	2459.67	1905.03	1603.3	1880.18	2126.76	1596.73	2830.16	2483.37	2274.79	3050.49	4017.04	3500.17	1596.57	2658.41	2147.07	2587.81	1645.14	1600.38	2916.32	3114.31
ANK3	GI_32967598-A	868.913	1294.75	901.343	980.711	820.957	1648.92	1291.86	1596.29	1059.92	2320.64	1388.21	1085.25	1376.6	969.76	1105.69	718.929	1249.16	999.03	1381.09	640.233	998.744	573.857	945.881	807.68	728.409	1139.09	974.939	1604.89	955.86	1539.24	807.567	1351.67	978.815	702.045	1112.91	1325.69	1443.09	1350.54	1070.52	1204.51	1529.32	1112.4	1411.33	658.24	1190.99	606.421	1240.98	612.701
BRAF	GI_33188458-S	4289.6	3833.32	3186.86	2394.55	4155.69	5445.42	3602.28	3146.28	4180.6	4529.84	4197.97	4247.55	4673.33	6304.56	4261.13	3708.52	4602.56	3951.73	5185.92	2638.85	4992.18	3182.65	2851.11	4582.27	3378.23	3722.27	3605.02	4100.24	4323.34	3925.06	3613.55	3658.12	4489.05	4817.52	4042.96	4015.97	3584.68	3900.09	4747.26	6373.4	4389.13	4154.7	5386.44	2768.81	3976.65	3374.68	3924.82	7056.16
PCNA	GI_33239450-A	6051.39	4897.31	4222.62	4639.78	6382.73	9854.77	6456.57	3850.11	4620.15	5337.42	6488.92	6088.79	4777.62	5394.33	4783.12	4081.67	6543.16	4656.93	7036.85	4742.64	9086.71	4333.16	4509.02	5735.69	6494.95	4917.92	4019.99	5934.67	6609.04	5078.52	4170.07	7573.4	4815.45	8294.64	8824.84	5945.06	7384.6	4088.61	8079.32	3512.45	3767.44	8788.8	5881.91	5836.02	3135.58	5366.32	3887.51	9787.11
MCM2	GI_33356546-S	871.193	566.386	580.516	606.485	867.309	1530.96	576.518	569.756	1233.88	533.958	509.142	803.685	561.353	557.661	740.462	560.769	877.322	848.584	663.651	850.029	529.184	573.092	591.514	920.076	1026.8	628.548	514.336	560.997	538.47	737.246	543.14	792.002	734.177	716.694	577.743	538.855	652.138	511.503	662.628	590.629	586.268	631.175	521.56	802.664	535.24	698.718	508.442	577.048
EFNA1	GI_33359679-A	2995.25	7220.9	3712.47	1757.58	2805.8	2305.73	1946.83	3010.81	1597.3	1715.84	2325.14	1784.62	1512.87	4302.69	4887.48	2484.82	2612.66	3117.13	2367.28	1497.74	2032.85	1207.68	1511.88	2680.46	2511.37	1922.6	3369.26	1473.75	3781.71	2891.75	1581.96	1809.34	3375.35	919.573	1608.47	1509.48	2128.61	3158.26	2168.14	2435.61	3251.71	2635.73	1984.33	4098.4	1481.54	1822.01	2822.61	2333.08
EFNB2	GI_33359689-S	1516.2	1551.62	1106.15	978.321	1128.63	1645.95	2252.43	2367.2	1800	1586.07	1600.55	1441.56	1151.28	1915.19	1619.22	1418.59	964.105	571.445	1136.63	805.502	1315.12	2302.84	792.158	1304.72	1773.03	2690.22	1422.29	2868.84	1313.46	1340.79	1257.25	1163.41	1791.66	1618.38	1355.85	1497.51	2377.97	871.339	927.334	1381.47	1072.28	3088.52	1018.67	2438.94	1025.9	669.208	1845.3	2050.38
PKMYT1	GI_33383240-A	708.611	603.555	608.532	734.613	630.118	760.939	631.955	622.693	588.004	746.846	658.607	593.393	536.994	608.1	568.355	519.668	583.367	621.022	625.108	600.529	581.541	643.092	487.001	509.086	609.383	598.065	561.546	718.128	585.97	564.802	588.689	798.509	601.497	896.377	583.478	886.471	670.734	729.144	660.802	558.496	617.512	679.587	713.084	701.717	507.813	579.572	621.478	802.484
BAK1	GI_33457353-S	2272.47	2786.8	2741.73	2363.66	2699.29	2084.42	2063.51	2536.68	2197.36	2013.82	1664.82	2663.35	1443.97	1894.89	1521.04	1375.71	1616.96	1031.27	2187.59	2817.09	2800.52	3802.48	1410.31	2358.38	2354.77	1882.83	1629.34	3502.05	2151.48	2156.59	1368.96	2244.27	2058.15	2169.41	2430.58	2235.57	2388.99	1962.99	1808.03	1543.23	2147.38	2450.38	1966.56	2074.2	1593.21	1641.8	2107.38	1610.85
MCM6	GI_33469920-S	1601.93	1816.32	1517.45	1436.66	2413.49	2696.11	1671.37	1452.59	1271.68	1460.77	1381.44	2384.51	1576.8	2094.94	1682.35	1206.81	1977.63	1861.74	2154.85	1635.81	1849.34	1178.79	1078.23	1817.41	1392.39	1445.89	1260.34	1473.25	1528.27	1238.97	1092.01	1288.88	1246.87	1152.7	1271.44	1317.58	1953.2	951.506	1473.65	1243.83	1105.5	2766.21	1383.04	2494.93	1008.15	1353.21	1215.48	1624.38
MCL1	GI_33519457-A	14819.4	18160.9	17917.1	12219.9	13477	10390.3	14766.6	16634.3	15611.2	16352.5	14316.5	15988.7	12115.2	15869.7	12758.3	11170.9	12776	10548.3	15284.1	10715.2	14855.7	16190	10292.2	11798.3	13617.9	13767.3	18169.1	12977.3	15165.6	10125.9	12054.2	14167.2	15144.7	9907.77	11778.3	14840.4	15082	15753	14565.5	13604.7	10425.6	12110.6	14747.6	14165.2	12913.2	12008.8	12573.9	10899.1
RAB31	GI_33589860-S	2817.78	5339.38	4609.47	2552.12	3874.53	1771.05	4820.62	3543.96	4882.91	3119.52	4431.18	4084.09	2319.97	5923.11	3952.86	5079.95	3629.7	2814.31	3931.34	3942.38	1704.11	6420.62	3128.29	2384.26	4824.24	6070.3	4868.83	3807.35	3158.93	4021	3273.97	4708.49	7703.67	3022.72	4864.42	5623.56	5056.27	5465.56	2159.14	3781.74	5487.15	3707.05	6280.77	4959.23	3796.25	2667.07	3076.36	3064.79
TLK1	GI_33636697-S	5272.81	5686.63	3972.07	5163.15	6348.4	7124.98	6272.82	5355.46	6071.08	6516.51	5972.51	7136.92	5547.94	5759.98	4861.65	3393	4180.26	3618.53	6307.39	4227.43	12717.2	8201.69	3517.21	4587.26	6006.18	5325.86	5016.75	6147.02	7594.4	4690.58	4024.93	8538.48	5565.36	3591.08	7031.45	6765.15	6862.5	6595.95	5829.28	7664.27	5942.87	6067	7098.72	5826.23	4414.25	3795.57	7051.92	5129.14
ZNF364	GI_33859667-S	2692.5	3961.34	6899.75	2313.75	3624.83	2827.9	2335.64	2570.43	3501.88	3749.54	2881.62	3420.72	2159.48	3736.52	3796.98	2609.84	2002.48	2265.11	2766.57	2108.61	3857	3724.46	1978.1	2575.25	3834.27	2938.12	3039.74	3410.33	3416.49	1278.43	1693.18	3103.36	2876.61	2409.85	3311.12	3254.59	2655.89	5340.64	3854.3	3359.84	2352.89	3502.58	3502.28	2247.79	2400.89	1955.85	3189.34	3244.11
RAP1GDS1	GI_34147567-S	4065.29	3929.94	4309.57	5425.69	3781.41	6023.21	4684.05	3736.06	4907.94	5460.4	5806.55	4876.96	3912.95	5116.69	4439.28	3696.72	3915.72	3832.24	4506.06	4037.92	5180.37	4892.05	3242.69	4769.13	5078.39	5870.6	4265.55	7491.38	4915.71	5826.56	3878.07	6276.66	5317.46	6815.5	7539.86	6718.21	6001.16	4695.65	5233.18	5449.14	9885.92	5641.39	6504.65	5003.54	4529.24	4606.05	7311.85	7706.58
PLK1	GI_34147632-S	2682.07	2331.79	3560.04	3005.18	3378.84	6254.77	1886.23	3992.66	1763.21	2497.23	2179.27	3728.89	1756.01	2132.14	2891.24	2528.49	3351.38	1454.92	4345.2	2988.86	3569.32	3783.81	1755.71	2721.54	2019.96	2857.68	1233.39	2933.3	2125.56	2071.59	1306.08	1847.36	1255.1	3782.46	2360.02	1448.2	2249.84	1095.08	2618	902.814	1574.31	4720.69	1906.17	3573.02	1372.17	2354.06	743.859	3283.89
STK25	GI_34147665-S	1021.37	928.846	1025.85	1173.99	919.979	1390.68	887.545	941.032	944.998	956.399	804.235	1202.96	810.383	1157.42	1248.02	921.933	851.79	894.751	886.849	1297.98	957.698	937.668	804.161	1651.71	776.854	822.064	690.34	1006.57	964.006	1595.15	992.431	852.325	1062.86	717.499	773.058	959.501	1013.03	1134.94	825.272	1093.06	993.917	791.789	914.322	678.661	942.723	1006.44	969.583	845.674
CYR61	GI_34222286-S	8820.51	10763.8	13576.6	4877.27	14852.3	3027.45	9241.67	5983.37	12138	6730.48	6403.44	10809.8	2374.7	16975.5	5763.77	10023.4	7628.64	3415.46	3932.7	6585.39	4686.37	4776.16	7227.66	4369.81	7108.37	10894.6	10219	6519.78	5073.38	4135.29	12124.4	5329.55	6613.21	4259.76	5629.7	8876.86	8682.76	6730.95	5053.87	12053.7	6998.34	6648.13	6287.75	3820.3	11306.4	3698.85	10894.1	2740.8
TUBG1	GI_34222287-S	3595.58	4911.87	5297.93	6173.26	5069.91	6384.32	5254.02	3215.2	4258.48	5285.76	6808.95	4548.72	4791.46	3405.12	4975.1	4512.04	6880.08	5033.7	5271.83	6589.05	3611.74	5711.75	2816.93	4352.7	5434.72	3841.68	3311.03	3923.86	4907.77	4155.87	3625.25	5981.65	5792.69	7286.26	4417.2	5503.82	5621.55	6099.59	7476.94	3704.09	4427.72	7025.6	4244.73	5264.44	5053.69	3846.81	3332.64	8102.18
MYST2	GI_34222309-S	3532.78	2351.58	2549.79	2105.9	2787.21	3663.23	2583.32	2157.58	2893.44	2605.68	2589.53	2887.11	3336.97	2981.78	4005.85	2684.45	3798.22	2314.72	2607.11	2602.51	2646.13	2335.59	2066.17	2837.77	2879.39	3022.18	3272.34	8128.6	4441.51	12882.3	2370.62	2737.37	3036.92	5470.37	2194.7	2175.64	2835.58	3508.18	2956.55	3778.42	2748.39	4312.48	3486.86	2948.23	3073.64	3016.15	2690.64	4135.94
MLPH	GI_34222365-S	1283.3	656.635	450.95	1729.63	668.072	647.079	4049.23	993.817	1966.75	512.736	2010.07	505.206	761.749	725.321	675.946	571.557	598.532	2384.87	564.369	819.596	1578.04	745.49	836.72	1579.14	2014.31	3869.7	1911.7	2825.76	2423.64	4148.99	1363.37	4049.79	8025.58	1797.12	1816.54	3502.7	4282.24	3927.07	2179.95	3372.41	5600.93	720.719	4729.74	383.747	3862.91	1308.25	3551.19	5659.53
CCNB1	GI_34304372-S	1767.96	809.701	1197.06	1627.57	1342.95	3052.23	936.746	1116.91	886.08	1197	944.334	1591.68	838.793	945.633	1137.58	1265.37	1365.44	1036.12	1599.08	1126.7	1521.45	1714.42	725.754	1279.07	918.26	1087.38	850.9	1417.05	1461.48	1556.93	1108.53	1165.83	791.532	3325.73	1015.97	951.071	968.072	774.141	1234.06	765.48	770.001	1585.7	1011.42	1826.51	833.058	1802.3	632.279	1075.74
CDC45L	GI_34335230-S	1179.08	769.535	868.367	689.604	1314.66	2314.91	954.29	704.259	588.731	827.243	794.62	1490.64	696.764	1077.03	908.582	679.669	895	601.97	949.345	1014.08	1101.02	1131.41	550.173	1021.33	636.722	693.292	637.804	962.787	710.739	706.295	633.548	706.263	786.675	1564.56	769.876	627.145	1286.14	490.005	874.85	426.586	546.745	1450.33	593.249	1236.84	541.527	906.065	440.351	708.459
PSMD7	GI_34335279-S	2395.21	2001.13	2428.58	2256.34	2272.69	3322.43	1907.22	2813.69	2348.84	1976.54	2457.34	1918.92	1279.66	2604.4	2144.46	2013.63	2252.26	867.548	2836.52	2861.41	3205.97	3405.31	1429.98	2154.16	2296.59	1840.16	1988.86	2548.08	2827.83	1597.05	1786.5	2960.26	1948.86	2578.42	1934.02	1638.77	2293.6	1496.33	1281.31	1532.11	1190.33	3110.7	1639.46	2082.59	1668.14	1872.35	2542.32	1992.48
RNF11	GI_34452682-S	4076.57	5478.64	7240.52	4267.12	5173.93	4164.94	7651.2	7256.73	7209.99	4366.86	6791.29	5722.76	4143.95	8589.52	4178.92	5700.06	3676.6	5994.48	5499.41	4989.52	6654.59	4864.03	3209.2	3935.52	6479.33	5733.1	6033.24	7170.3	6226.57	6060.02	4087.84	7603.87	5335.99	2833.88	6397.73	7739.16	8265.13	7119.66	3762.33	7062.24	5347.8	5485.61	3453	5630.43	3385.8	2856.94	7642.84	5459.04
E2F2	GI_34485718-S	529.921	536.142	475.862	584.786	488.196	873.114	531.545	559.112	481.681	637.778	552.063	519.143	483.526	534.767	647.268	532.313	566.981	582.904	604.285	715.62	590.111	510.173	423.912	513.336	514.275	512.686	494.237	606.728	538.157	599.8	526.854	456.671	579.767	596.413	537.765	541.821	593.147	548.281	633.334	500.784	490.739	630.499	574.208	637.83	493.916	660.448	474.443	533.135
KRAS	GI_34485724-A	2602.32	2590.7	2086.25	2409.14	2630.13	2937.63	3536.66	3108.71	2777.46	5294.31	3566.88	2888.43	2078.47	2965.41	2437.26	2298.52	2053.06	1832.69	3960.38	1935.53	3892.75	3030.69	2270.67	1856.95	3253.2	2521.23	2429.49	3635.2	3001.92	2794.49	1970.46	3783.31	2531.22	2087.32	2724.3	2666.68	3816.46	2984.96	2515.25	2224.43	1881.11	4142.76	3964.37	3679.51	1915	1864.36	2272.36	2203.09
TSC22D1	GI_34556206-A	5415.59	5604.11	5312.24	5660.31	4961.83	4644.1	11682	7143.51	8047	6007.79	7290.04	4877.18	3605.61	5553.89	7820.47	6186.73	3017.71	3879.21	3320.34	6146.73	6074.77	5954.42	4081.28	3362.99	5146.79	4960	6030.65	7491.25	5978.76	5639.42	4637.41	11642.3	6747.2	4884.59	4982.8	6546.42	11897.7	7010.5	5855.28	6191.21	4894.11	5284.65	5791.19	5518.08	5877.97	5626.01	7619.03	6765.29
ZNF38	GI_37537685-S	2692.2	2984.82	2412.82	3935.98	1872.54	3521.76	3487.4	2058.98	3852.84	4645.34	1555.65	3190.76	2182.34	3759.19	3031.13	3439.61	1430.12	2146.89	4242.25	1751.34	7156.85	3097.47	3100.64	2682.34	3230.94	4475.49	3726.18	3546.05	6028.56	3951.01	1867.88	5309.7	3466.12	4470.71	3216.39	5544.96	3889.91	5107.98	1286.4	3040.87	3101.95	3126.81	3829.2	3242.07	2967.94	2256.43	3980.9	3941.23
USP22	GI_37544667-S	556.764	602.037	582.827	704.435	586.453	619.782	618.376	590.562	701.947	602.063	599.978	581.629	525.866	611.041	539.167	548.229	609.322	608.553	654.553	607.825	583.668	636.93	519.41	596.51	696.246	576.119	666.969	623.167	661.918	694.915	631.031	828.614	683.708	645.005	577.011	623.066	662.384	668.632	706.88	617.188	575.163	665.99	727.059	657.254	639.579	616.622	584.041	738.002
BID	GI_37574727-A	5056.08	7341.76	8701.34	9495.82	7143.98	7693.33	8950.64	6505.69	7311.74	10102.3	11092	8440.2	7177.81	7378.21	7614.82	6771.05	8769.1	6893.68	11161.8	7164.68	7713.81	10743.4	5785.98	8077.32	8425.2	6585.25	9137.85	8992.26	8547.23	4484.18	7696.81	9667.55	7160.34	7639.61	8325.06	7279.67	8910.68	7965.31	6978.23	3283.2	5253.48	8092.6	9913.08	7504.11	5201.69	7012.89	4959.8	2964.42
NDRG1	GI_37655182-S	4551.02	6919.76	3549.93	6714.33	6482.86	3612.84	1732	13607	2040.79	3179.41	4559.35	4980.65	1903.11	2300.73	7669.91	5830.3	12941.5	1265.52	3895.53	4785.21	1532.88	3257.49	4272.29	1819.27	2366.42	1789.07	1409.34	1170.59	1606.14	3384.5	2522.81	4352.53	2508.79	1196.58	1394.99	1621.49	1634.85	1784.28	2597.07	2130.13	2158.13	4001.42	1251.3	8947.17	1748.87	4185.36	2149.06	1935.56
PBP	GI_38016928-S	17236.9	11367.3	10967.5	17659.7	12601.6	12989.6	13587	7499.57	14080.2	13829.1	16645.9	14943.6	10955.4	10083.7	12726.1	10209.9	12250.5	9731.97	13035.1	11213.5	17337.8	12077.9	9646.42	12873.1	14471.9	11049	10922.6	18251	17430.4	10096.1	11999.3	19010.6	13657	15184.9	15174.5	14758.4	14585.6	17120.4	17011.2	16259.1	13009.8	17838.3	18999.4	14410	11319.6	10798.1	19823.1	20003.9
MLF1IP	GI_38016934-S	3652.91	2338.92	1981.78	2760.76	3730.03	3593.61	3478.82	2660.7	2998.31	3624.16	3348.7	3283.34	3056.73	1882.76	2628.8	2467.53	3349.59	4142.39	4457.35	1968.1	5895.95	2786.39	1583.93	3433.39	3137.75	3580.88	1848.59	3236.92	3211.13	3181.55	1680.57	3350.07	1993.48	4488.6	5255.89	2971.91	4253.36	1549.64	2323.14	1469.11	1648.51	6687.95	2839.47	3575.75	2396.06	2813.92	1483.53	2996.16
GSN	GI_38016941-A	1350.16	2544	1935.2	1284.33	2116.72	794.134	1545.81	1417.87	2307.32	1192.72	878.252	1683.68	1314.64	1632.96	1701.75	1775.77	1445.81	1136.33	874.054	1959.42	1742.01	1034.85	1308.43	2183.64	1311.39	1487.08	1375.7	853.009	755.137	1562.24	2203.48	1151.19	2322.12	669.715	887.167	1672.06	1467.59	1554.64	776.662	2329.47	1565.34	1011.32	985.808	730.956	2054.84	1263.08	1970.34	802.385
NME1	GI_38045911-A	17150.8	13037.3	15033.8	16304.8	15463.9	21711.5	14428.9	13129.2	13392.1	14121.5	15974.4	13543.2	13195.2	12158.6	15205.1	13517.6	15084.2	13661.6	15128.7	14884.9	11963.1	15699	13399.1	13606.9	15075.2	12789.9	13851.4	22007.7	18182.1	13127.8	13898.5	14560.7	13782.5	26699.1	14061.4	13187.3	15747.7	12944.1	15535.4	10260.5	13789.8	18557.3	16019.7	15787.3	12741.9	15445.1	12062.1	15425.7
SPP1	GI_38146097-S	6726.51	19217.2	24756.2	10298.9	15834.6	11513.1	6109.96	10096	5376.73	13835.9	14557.8	12347.8	963.024	21234.4	14552.7	13323.5	15049	4538.08	11157.7	12162.4	2259.63	11350	13014.4	5649.08	10918.7	4937.76	4597.68	6520.8	10147.9	8435.8	13085	10671	10717.6	2138.38	5201.52	7614.54	6880.41	9251.63	10918.5	4009.73	8551.38	11745.8	8272.96	12857.9	2981.37	4744.31	2274.03	3618.31
NES	GI_38176299-S	940.428	470.813	548.683	487.752	611.436	582.597	447.294	492.961	487.73	435.078	448.607	410.589	471.76	434.292	712.929	455.973	474.526	434.895	407.077	603.12	412.412	448.358	450.358	491.467	552.07	426.158	433.873	412.319	409.577	542.617	475.28	417.301	667.605	439.801	384.933	443.279	494.575	442.32	435.444	509.751	457.327	516.057	451.206	384.786	441.36	416.281	499.409	435.398
SDC4	GI_38201674-S	6149.97	6525.2	5802.82	7851.19	7538.4	4894.81	5432	11850.2	6758.75	6118.73	8238.8	7853.59	5220.07	7512.67	7896.34	8409.32	9916.44	5846.03	6377.85	13107.2	13581.7	9054.95	4718.48	12506.8	7156.58	6860.92	6405.24	5413.55	7988.13	6664.53	6875.77	8077.66	9696.4	8333.06	19716	8133.06	6024.42	10127	4418.7	7723.9	7766.26	11103.5	11831.3	9814.94	6473.52	7737.29	11106	12691.5
TERT	GI_38201699-A	2377.88	1223.55	590.421	1026.27	1071.83	7754.63	796.424	609.479	983.556	1641.94	747.887	1293.29	1622.22	563.089	992.675	441.266	1514.94	993.829	1404.89	1481.9	1297.25	2406.07	1529.16	723.572	986.641	984.594	617.941	563.634	921.836	1356.7	878.382	1955.56	752.708	4723.97	629.157	553.201	730.462	676.15	1071.09	412.178	654.563	1778.4	584.576	387.783	739.684	819.433	542.892	641.024
STK6	GI_38327565-A	3250.63	3438.41	4142.4	6114.09	5132.57	6182.07	3177.03	3067.22	2712.19	5174.39	5476.98	4685.03	3797.67	2590.45	3093.04	3257.25	5228.96	3243.31	5031.45	3466.22	5461.9	6752.04	1819.66	2113.34	5423.78	3092.95	3679.09	4485.02	6212.58	1942.12	2655.93	5372.03	1279.99	6104.28	5348.5	2827.76	3916.95	1869.79	6551.29	1084.62	1764.68	7277.29	4898.59	7924.46	2195.4	3345.73	1328.79	6278.48
ERGIC3	GI_38327613-A	3514.95	3058.51	3219.29	3654.3	2536.74	6068.11	3123.55	3328.79	2995.94	3098.3	2823.9	4492.48	2723.42	3849.47	3703.41	3259.04	4341.84	4708.26	2347.76	4822.12	3653.01	3771.81	3419.31	4241	3486.15	3028.58	2733.11	3181.56	3114.95	4927.18	3422.04	4019.08	5408.91	3747.37	3102.52	3060.95	3224.27	2986.38	2917.53	3649.7	3612.25	4703.82	3124.3	3600.93	3262.04	3863.77	3691.53	3823.09
HRASLS	GI_38455407-S	1477.58	647.307	834.958	1316.84	884.633	3057.36	474.884	923.922	660.387	750.647	1026.12	967.103	684.522	712.646	510.165	722.348	778.329	513.546	1160.52	1151.2	816.235	590.088	414.664	903.858	1413.98	555.639	636.359	1069.73	1285.43	571.875	559.471	765.013	415.43	467.878	1126.98	476.298	550.806	542.463	679.24	524.584	453.988	1108.65	845.712	622.735	500.269	550.214	1305.17	451.184
RAC1	GI_38505164-A	4146.28	4746.22	4220.52	3696.49	4103.38	3605.53	4654.54	5870.51	5564.05	3853.96	5940.97	4505.93	2816.01	3962.38	3687.15	3032.45	2390.94	2385.84	3976.74	4050.39	4940.15	4734.65	2016.33	3577.65	4605.98	3449.66	3498.99	5098.34	5454.39	3242.75	2832.31	5423.27	4516.11	3435.37	3538.1	5085.08	5547.05	5403.73	3483.7	3797.83	4423.3	3904.99	3270.17	5430.16	3047.77	2781.58	5020.49	5086.28
FIBP	GI_38683848-A	4191.23	2833.76	3667.27	2105.33	2484.98	4314.37	2297.52	3187.25	2482.04	2793.04	2627.84	2791.93	1277.35	2806.82	1901.97	2234.8	1584.37	1075.31	2516.35	2242.6	3733.22	2589.55	1486.35	2120.73	2572.58	2121.84	2476.13	2812.62	3407.38	2225.89	2530.23	3517.15	2016.57	5277.68	4029.45	2924.45	2555.66	2905.04	2471	2336.28	1934.48	3003.19	2557.43	1959.19	1897.7	2521.72	3659.75	3316.5
ESPL1	GI_39652623-S	896.885	558.465	599.236	914.278	805.013	1842.39	652.525	651.768	715.63	762.968	792.996	768.308	773.628	579.32	646.52	683.737	785.203	697.544	755.831	635.386	816.238	901.875	604.168	1026.08	578.596	610.624	548.11	803.861	594.759	831.977	534.757	678.939	724.799	968.389	624.307	633.816	798.524	719.083	900.795	473.06	542.304	811.707	629.844	901.658	586.773	799.514	552.013	723.415
BM039	GI_39725678-S	1574.32	1157.31	1234.56	1534.7	1172.54	2279.64	867.509	1318.86	1192.78	1136.83	1377.81	1860.41	832.78	1138.4	1187.12	1375.46	1785.38	996.967	2147.3	1951.4	1984.27	1906.85	1065.83	1775.9	971.042	763.552	1123.41	1359.67	1359.24	927.473	1192.54	1229.62	1063.07	2456.26	1011.57	930.605	1060.73	779.735	1222.35	939.259	849.311	1952.32	1373.94	2128.85	933.256	1571.84	992.009	1253.3
ZNF668	GI_39725704-S	719.043	788.066	801.289	1210.74	872.496	1089.43	891.436	897.736	727.618	803.405	679.286	598.49	823.796	765.876	688.793	851.569	700.308	735.15	790.777	1005.72	797.037	961.99	849.931	672.524	766.214	751.594	755.435	724.199	1050.78	843.87	757.188	763.383	1029.39	749.389	647.154	855.589	848.462	847.672	874.239	677.682	845.885	881.3	711.247	747.7	767.461	665.286	891.593	1050.08
GSTM3	GI_39995110-S	1651.23	721.415	1117.71	2152.39	1313.83	2369.18	662.712	785.717	2984.37	1220.78	602.909	1127.41	622.673	2642.7	834.132	2454.86	861.564	533.563	902.117	1194.45	1814.83	1332.37	808.618	1564.92	1946.29	2491.18	1285.2	1820.02	1467.91	1382.76	1353.45	1107.28	1346.95	1164.59	1050.45	5663.92	683.349	2209.58	3900.37	2968.43	5385.64	1848.98	1056.78	1054.47	2232.79	1197.15	3663.89	2586.82
ITGAV	GI_40217844-S	8305.73	6924.15	5343.64	4662.91	7760.11	2690.26	6117.18	5332.59	5879.81	6409.16	6732.68	5939.71	3922.63	7736.17	8064.53	5455.33	3991.02	4141.51	6874.81	4585.15	7508.28	7500.4	5187.73	5525.09	6195.09	5712.63	5392.33	5428.8	5915.33	5004.37	4153.21	10743.5	7755.63	2834.68	6080.41	6502.75	6941.19	6088.1	3796.76	6685.54	5615.77	4718.13	5123.78	4445.31	4462.05	3971.44	7380.56	2200.39
KRT19	GI_40217850-S	4918.59	2189.03	2022.54	3366.56	1950.45	2353.42	2933.31	2455.28	2150.95	1591.9	2751.22	1953.84	2264.2	1490.53	3683.4	3304.06	4289.38	2058.11	1649.83	3420.32	1298.96	2027.02	2099.59	2626.14	2123.33	1853.65	2009.42	2135.8	1563.95	6847.95	4004.36	3369.8	2296.62	2285.58	1307.91	1926.11	3174.54	2447.82	2086.81	2895.52	3848.79	2334.9	2677.95	1825.19	4589.3	4299.09	1699.24	2595.99
TFPI	GI_40254845-A	2408.02	1703.07	1705.48	1311.71	1202.27	2257.98	2236	1748.36	4214.26	3512.1	4853.45	2320.83	1009.33	4078.12	1743.57	2454.48	1222.67	581.569	2295.15	1396.88	10924.3	770.79	878.245	2014.74	3524.57	2610.05	2513.8	2359.91	4821.02	1349.22	3906.56	2483.9	1954.56	4934.96	2101.12	2279.86	2762.69	1865.86	1386.84	3370.24	2782.87	1643.15	1565.45	2046.68	3398.28	1684.25	7675.88	1475.66
PPAPDC1B	GI_40316920-S	2651.3	2276.88	2384.78	2925	2849.19	3007.56	3871.71	1666.12	4049.87	4181.25	2939.32	4481.48	2344.52	2985.21	2198.67	2212.98	2159.99	2363.4	2673.48	2496.22	3185.23	3318.61	2343.61	2317.81	4385.57	2398.47	3936.39	4552.05	7089.25	1958.78	2461.52	4697.12	1679.19	8722.93	5082.76	3785.7	4306.33	3631.42	11352.5	2388.12	1381.16	4613.21	3865.91	2230.55	5995.71	6631.65	4785.57	5079.12
THBS1	GI_40317625-S	4099.94	5654.77	4094.45	3719.66	4832.41	2119.38	3604.2	4843.1	3677.29	3620.02	2810.9	4742.93	2506.54	9105.29	7182.97	8518.37	6715.49	2667.87	1818.18	8111.99	4743.66	2742.88	8107.17	4324.12	3788.43	7076.17	4744.95	3442.1	2480.95	5849.38	6180.05	2535.72	6119.16	3454.47	3189.41	4157.59	3522.92	4129.26	4339.65	2779.43	4192.41	4611.82	3116.72	2619.96	3897.2	3644.24	3029.97	1780.03
THBS4	GI_40549419-S	901.22	1042.49	1677.34	1373.34	1045.07	1040.47	2803.42	1687.81	2644.48	1572.12	1068.36	1413.31	2854.38	1438.12	1163.17	1120.03	1124.45	1545.51	1170.87	1406.64	1831.72	1971.34	787.24	3226.6	2304.58	2038.31	1329.81	1070.73	1451.25	1091.9	1526.77	1155.57	1856.47	1189.92	1009.06	2760.72	2390.38	1510.08	1390.94	2458.93	2397.32	921.65	1559.08	898.831	2459.66	1238.04	2375.4	1457.4
RAB7	GI_40807361-S	5649.01	5311.72	4616.48	4843.72	4703.66	5768.1	4268.26	5872.18	4555.26	5424.32	4150.11	6317.54	3720.47	5619.76	5380.8	5524.94	4825.55	3796.09	4832.8	7056.94	5794.81	5177.44	3960.31	6857.26	4316.29	4689.47	4268.23	4734.51	5252.23	5972.19	4605.46	4844.52	5637.5	4962.53	4378.7	4375.46	4389.09	5235.77	3752.14	6050.79	5102.52	3956.59	5317.73	5153.01	5176.3	5177.4	5116.5	4414.22
PRC1	GI_40807441-A	5675.25	2259.99	3386.13	2640	8285.8	4897.32	2750.93	2211.47	2205.27	2571.17	2522.31	3771.28	2170.36	2022.4	2388.89	2915.55	2872.55	1786.42	5508.93	3764.58	4657.21	3611.24	1435.64	3268.62	2043.79	2593.57	1965.09	3305.03	2750.91	2777.98	1582.7	2654.41	1998.03	3242	3713.75	1990.87	2665.12	875.015	3456.96	940.331	1576.65	4965.76	2279.22	8096.17	1737.56	2681.5	1111.35	4377.62
ZNF217	GI_40807454-S	2874.75	3716.76	3975.96	3543.67	3598.81	903.953	3380.84	3001.09	3723.6	3646.01	3622.26	3334.24	2819.4	3433.29	3582.08	2065.46	2475.76	2099.15	2660.2	2644.15	3963.2	2830.58	2179.81	3419.53	4343.64	2761.22	3920.73	3896.25	4440.48	3595.16	1944.22	4128.56	5047.59	3492.74	3533.06	3120.5	3441.16	5159.54	2498.36	3924.01	3317.07	3259.03	3641.56	2453.06	3587.77	2152.05	5138.46	3861.9
MELK	GI_41281490-S	1793.07	1783.39	1853.82	2510.58	2807.32	2733.39	1388.12	1668.66	1174.94	2473.65	2038.18	2622.63	1475.23	1575.29	1752.1	1153.58	2020.57	1843.62	2985.94	1873.89	2506.85	2382.21	1120.02	1781.62	1257.3	1280.37	1142.26	2652.41	1676.69	1339	668.704	1473.3	979.212	1827.13	1894.27	1162.72	1622.22	716.254	2563.9	633.721	633.149	3261.01	1264.1	2846.32	954.105	2395.04	662.399	1747.76
THRAP4	GI_41281495-S	3054.8	3782.72	3631.75	3038.07	3177.71	4213.94	3330.12	3584.4	3225.64	3130.86	3355.56	3277.08	3650.64	3599.25	4365.08	2902.76	3877.77	2363.85	3471.91	3965.91	2539.44	3575.81	2827.07	2366.16	8072.14	3014.48	7334.9	12377	15782.4	6454.83	2770.68	3562.88	3495.71	3160.22	2968.85	3155.32	3534.78	3586.41	3805.76	3582.08	3433.79	3199.94	3400.18	3141.83	4005.19	2876.37	3185.78	4424.98
EPAS1	GI_41327154-S	2682.3	3422.22	3366.71	3155.82	2830.72	1930.17	3883.76	4289.88	4962.13	3247.13	4307.24	3274.26	2532.02	4620.18	3160.02	4108.85	1950.02	1819.1	3066.66	1812.85	3344.66	3047	1938.67	3043.57	3685.99	3841.24	3873.94	3658.7	2843.52	2633.31	4071.16	2641.65	4107.05	1678.68	2657.94	3094.94	4370.61	3622.71	2613.21	3181.53	2183.83	3178.64	2177.06	3595.29	3378.8	2054.66	4582.09	1960.44
NPY1R	GI_41350310-S	765.132	535.263	582.427	612.607	1433.24	1503.16	639.677	472.312	722.315	1900.29	559.289	841.81	1673.81	1624.69	1294.81	1542.97	1054.56	483.709	500.127	882.896	3067.56	476.443	1030.84	1061.32	717.995	794.001	621.224	687.552	451.303	395.796	902.534	722.489	932.53	2811.18	657.196	1236.24	790.599	10172.8	559.93	1031.25	576.619	3073.53	8061.16	683.88	3165.58	1520.59	1070.38	3085.24
PFKP	GI_41352062-S	2379.22	979.034	1314.62	2014.57	1059.88	1370.16	1058.75	1797.5	1222.25	919.063	1338.36	1043.9	975.863	927.126	1383.02	858.748	1451.49	655.308	1150.96	1637.35	762.179	1273.45	1374.63	1528.51	863.407	848.403	802.217	674.815	1088.68	2289.07	1159.55	1346.86	798.195	967.54	637.51	709.837	1048.29	873.927	909.642	924.927	883.442	1378.84	748.121	1575.15	905.503	979.899	775.381	680.104
IREB2	GI_41352692-S	2207.68	2639.96	3001.3	2253.58	3109.38	5435.95	3614.92	2707.59	3447.94	4165.92	3129.14	4147.65	2688.91	3426.64	3184.19	2478.47	2825.36	2800.26	4064.86	3135.25	4320.56	2810.95	2065.09	3154.46	3712.68	3241.29	3133.04	3545.27	4348.53	3153.96	2420.28	3067.85	3221.6	2085.11	2840.73	3102.33	3777.87	3334.69	2778.2	3773.74	2143.21	3127.87	3695.41	2796.82	2407.53	2614.99	3833.35	3403.74
GPR56	GI_41584201-A	1969.71	2892.31	2173.77	1866.21	3108.28	1799.51	1096.37	2219.94	1233.84	1699.07	1035.47	955.559	1409.66	1722.17	2069.92	2059.42	2282.81	851.655	1666.39	3367.91	1468.07	1710.81	1403.04	3931.6	1391.22	1576.54	1838.51	1633.24	1824.52	1979.93	1507.71	1370.13	1221.47	933.699	778.037	857.828	1055.52	777.01	874.789	1140.05	599.63	2790.36	1057.12	1358.98	1497.54	1150.81	1316.91	964.119
PTN	GI_42476152-S	3066.52	3595.88	1922.49	1939.71	6133.26	1496.54	5076.85	2651.92	6237.86	6128.34	5745.59	4939.26	2188.32	4558.28	3441.97	10513.6	3718.43	871.303	1386.14	4799.08	7242.91	1496.37	2618.37	2131.55	6880.9	7434.21	6135.38	10341.2	3142.84	1375.9	11504.7	6308.19	4249.99	2549.3	7408.23	6758.66	5147.83	5285.31	3381.04	7011.65	2954.66	2565.58	3871.96	1811.4	4412.31	1659.42	10961.5	2527.67
SCNN1G	GI_42476332-S	717.97	708.087	669.886	748.024	730.04	674.568	596.92	598.544	703.551	711.975	674.098	624.82	534.227	658.943	599.263	573.846	654.999	523.148	625.054	645.839	668.529	692.801	631.521	539.494	615.707	625.238	606.193	623.735	696.616	522.344	600.096	728.026	607.206	903.936	685.232	600.843	634.39	653.484	862.369	618.544	527.671	601.875	728.346	652.471	763.548	655.713	644.838	871.824
FOXM1	GI_42544166-A	2040.55	1409.81	1181.95	1545.75	1821.31	4363.7	893.637	1245.3	854.734	1567.69	1027.73	3619.79	1155.56	1134.96	1448.1	1615.03	2166.29	955.873	2962.36	2778.24	1094.87	2013.09	2223.75	2445.84	753.79	768.634	587.485	1115.72	2059.7	1780.57	705.698	937.301	802.592	1534.71	973.404	666.538	1056.41	508.139	1140.53	443.724	548.571	2653.35	721.117	2239.55	823.702	1835.12	426.692	871.542
TNFRSF10D	GI_42544227-S	875.171	923.298	1196.15	1092.23	1657.24	882.37	1361.54	1001.11	1161.54	1176.75	1146.99	1096.48	895.071	1075.97	1701.97	1004.96	1298.9	662.749	1190.29	1453.12	1136.26	1631.03	784.524	779.644	1225.16	976.156	1020.81	1425.42	1133.84	900.058	851.501	1364.08	1262.34	922.686	960.052	956.468	1347.23	973.008	1015.47	979.492	830.005	1290.42	902.434	1232.26	1007.44	912.638	1055.54	897.782
RHOB	GI_42716309-S	1314.71	1006.68	1045.34	1886.54	995.91	1622.87	1450.46	1218.88	1599.96	982.937	2033.83	1044.21	818.552	1638.99	2059.96	1237.24	903.492	1215.1	712.889	1457.89	1037.49	1608.18	1126.48	1261.23	1357.53	1804.12	1555.75	2013.42	1395.06	4038.18	1928.02	1855.39	2070.65	1619.63	1539.12	1841.23	1489.43	1750.51	1975.96	2738.01	1964.66	1168.65	2788.69	1324.73	2399.14	1938.52	2023.33	2118.74
ANG	GI_42716312-S	6063.23	6134.6	7290.15	5380.94	7679.51	9363.4	8181.71	5671.98	7764.85	7551.97	9100.37	6674.96	5809.18	5585.7	7222.35	7049.99	7125.76	5114.38	6493.57	7002.6	6959	6777.76	6223.16	7268	7316.45	5689.87	7910.72	3835.12	7790.31	6364.18	7338.4	7867.27	6953.9	5576.08	6690.47	8517.92	7703.24	8883.43	8093	7635.73	8226.64	7211.23	10186.3	6451.02	6423.5	9666.02	7281.01	3236.99
NAT1	GI_42741670-S	2900.43	2282.47	1848.65	3245.19	2659.73	3081.3	3098.72	2256.77	3673.82	3000.2	5691.23	2777.47	2172.99	2578.53	2934.81	3028.62	2993.55	4271.27	3408.59	2358.81	3153.77	2740.2	4124.04	1520.28	3428.34	2718.05	4017.41	6057.61	7862.27	4766.8	2444.1	2966.97	7464.23	12522.9	3262.43	8534.32	3726.91	18152.1	14350.2	3504.45	11197.8	3016.25	14546.8	3062.51	14071.7	9688.47	4981.81	3387.98
THRSP	GI_42764629-S	663.398	490.523	436.721	728.504	506.9	1391.23	1556.77	587.185	1777.94	734.325	711.824	665.944	539.587	573.228	555.174	483.363	489.818	412.914	502.118	528.458	694.961	526.752	454.092	628.649	2308.98	501.257	634.893	608.512	489.87	1842.84	672.377	544.857	508.463	493.617	1920.29	1377.47	1747.39	761.821	624.034	1294.81	542.011	520.03	528.456	440.869	819.041	1254.62	2312.02	2332.34
SRGAP1	GI_44917603-S	1378.69	1420.48	1613.75	1125.57	1342.58	1431.97	2491.6	1506.85	2616.26	1901.33	2185.44	2287.59	1552.63	2404.3	1718.25	1658.05	1481.23	2554.96	1583.4	1936.65	2905.19	1841.78	1384.16	2323.71	2545.34	2078.84	2400.67	2446.46	2005.85	2180.04	1835.83	2414.89	2716.87	2180.44	2320.15	2392.6	2475.68	1938.17	1465.92	2178.72	3144.88	2730.72	2200.68	1627.02	2301.89	1359.68	3199.57	2913.68
ADM	GI_4501944-S	4777.11	6508.57	4632.15	6525.26	6030.85	4991.73	5964.82	5723.06	6667.25	5804.96	6180.46	6005.5	5582.66	6190.82	5977.96	6434.01	6467.23	4766.13	5677.7	6609.69	5815.67	6714.35	5072.7	4383.48	5834.78	6146.33	6207.78	6072.01	5883.45	5367.74	6084.96	6615.78	6239.14	5831.04	6002.35	6407.87	6465.05	5625.23	6338.7	6099.49	5250.27	5320.09	5684.57	6660.16	5947.24	4999.75	5956.35	5643.73
BIRC5	GI_4502144-S	2740.71	1118.43	1638.46	2084.79	2658.82	3860.64	1723.45	1363.36	1043.82	1053.55	1216	2013.49	1950.54	1246.82	1480.13	1685.73	2287.43	2017.35	2890.05	2201.23	1643.67	4176.5	1296.15	3597.36	1021.28	2128.18	959.268	4256.12	1241.82	2333.36	1408.94	1249.64	1099.67	4664.51	2471	1037	1848.93	766.269	2244.54	688.569	940.963	2944.16	1214.27	2386.11	1400.23	2290.9	693.86	1534.67
BRCA2	GI_4502450-S	2148.26	1230.61	1147.04	1437.12	1548.95	3141.38	1626.02	1679.95	1672.24	1618.24	1482.12	2141.93	1439.98	1538.14	1384.09	922.742	1371.5	898.211	2218.16	1667.03	2292.19	2082.05	678.861	1006.45	1231.39	1002.96	1175.86	1798.55	1931.58	1431.76	1382.58	1695.86	1166.59	2355.86	1836.17	1608.93	1915.33	1276.15	1443.03	1119.42	1051.72	2219.38	1389.57	1729.92	845.499	1665.77	1065.4	1574.73
CKS2	GI_4502858-S	10350.8	8555.56	8484.82	11908.3	12583.8	13014.1	8541.56	9089.11	8444.02	9025.64	13028.5	11329.2	9653.95	7757.6	7484.37	8706.67	9484.67	8973.08	16476.5	10148.9	12098	14239.4	7278.61	9171.65	9323.04	9009.38	8263.74	8575.94	9719.13	7862.34	5966.7	10712	7873.82	13481.6	11204.7	10144.1	9294.76	8741.98	10983.2	3432.47	5854.25	12005.1	13363.5	14762.1	6920.74	9291.1	4655.64	11584.6
CRYAB	GI_4503056-S	14778	18185.7	26742	13696.2	18873.1	3236.67	10234.5	8316.37	9806.21	13507.5	14176.1	15874.4	11410.8	14152.6	23393.3	15406	13387.9	6112.33	10387.5	15872.9	6102.48	12455.1	8268.06	16516.3	7122.32	10324	8643.52	5378.11	5498.57	4614.48	10546	10968.5	8926.77	4450.46	8279.47	9420.18	10446.5	8825.52	8454.01	9521.65	8119.85	8692.74	6348.85	2701.56	8645.17	2988.89	11445.2	6185.84
CTGF	GI_4503122-S	5837.63	12475.3	8460.56	4816.81	11138	1948.7	10095.7	6162.23	11650.3	7005.91	6319.32	12930.9	3007.82	18001.6	7948.94	13965.4	9900.97	3281.88	6743.15	7576.48	3958.3	3455.21	6749.27	3034.93	7493.74	9847.27	7351.58	6243.6	4722.53	5465.52	9807.95	4451.69	9207.78	8398.2	6900.66	10383.9	11059.6	7587.72	5508.76	11069.6	6517.85	6341.34	5874.41	4650.78	7630.65	3832.13	14008.3	2362.1
CTNNA1	GI_4503126-S	5049	7122.97	3694.83	6803.35	6159.6	3739.89	8963.93	6355.05	8839.2	8816.19	10616.9	6512.25	6675.65	5568.24	7632.44	5521.17	6426.48	5043.76	7940.46	5533.92	9583.38	7112.35	4743.38	2729.77	9695.04	8889.89	7871.26	11347.2	10813.8	6175.57	6141.74	11307.6	7439.19	7977.4	7430.96	9696.05	9595.44	10724.5	9194.96	8185.51	6455.39	7916.07	10723	6892.96	6322.02	5714.12	9676.74	10424.7
CTNNB1	GI_4503130-S	5926.13	8485.68	8523.95	5820.7	6516.62	7691.52	7393.66	8925.83	7740.75	7478	7474.66	9223.59	6389.76	9721.88	11219.1	8098.29	9417.91	6511.05	7058.33	11789	12166.6	10291.9	7504.31	13513.7	6703.13	7956.15	7328.83	6613.01	7643.13	7703.19	6634.05	7498.41	10147.1	4809.25	9689.08	8070.56	7451.77	9585	6595.42	9412.15	7824.75	9076.33	7185.86	7143.37	7134.69	6124.72	9055.01	5404.49
DAD1	GI_4503252-S	11190.7	12754.6	12489.6	12145.9	15230.1	13002.3	16042.4	13504.4	14979.8	16586.4	17629.7	14591.6	9962.78	12281.4	9992.98	11978.3	11399.9	8671.72	16195.7	11201	18597	18347.7	9719.06	8749.14	16370.4	13724.4	15008.3	17558.5	17326.9	8946.51	10127.9	17267.4	11928.7	14246.9	17117.5	16138.6	18309	15612.9	16323.8	12977.6	10731.9	17661.2	18102.3	16666.9	8825.28	12442.1	16808.1	17840
DCK	GI_4503268-S	2345.31	3371.34	3037	2873.96	2576.31	2787.82	3208.09	5405.22	4193.45	4601.19	3337.52	3875.92	3009.11	3026.19	2341.28	2564.21	3260.01	1411.87	5262.63	2543.5	5196.05	3166.6	2115.64	2069.47	4290.44	3113	2973.64	3825.37	3959.34	2387.03	2047.36	2902.11	2155.18	2915.4	4371.79	3011.59	3671.7	2873.68	3049.33	2950.22	2591.49	3405.24	3309.89	4660.83	2655.55	2283.92	2902.75	4736.96
BHLHB2	GI_4503298-S	3708.26	4267.14	2899.82	5312.25	2621.79	2318.89	5576.64	6031.35	2974.97	2926.61	4133.07	3582.93	2105.47	4764.22	3117.14	3925.53	3105.72	1765.82	2496.1	2358.23	2394.2	3543.11	2944.12	3632.09	3225.62	3502.76	4007.84	1866.48	4255.39	3967.54	5003.83	4599.52	5327.33	4290.89	4437.88	4607.75	5152.84	5515.16	4323.76	6027.22	6177.14	3918.67	5191.05	6261.24	4403.62	3669.47	4346.48	2558.9
EMP1	GI_4503558-S	2191.19	3092.52	4603.62	1337.94	2454.54	1319.84	3025.71	5290.5	3010.89	3366.19	2592.97	2457.72	1235.79	4058.89	4514.32	2854.37	2554.19	1261.2	1697.98	2349.49	1580.95	2302.68	2323.32	1488.33	2151.42	2703.21	2471.11	1531.83	1313.9	2350.83	3094.93	3994.09	3514.92	1261.99	1904.44	2461.99	2695.37	2066.01	1683.18	3963.46	1776.58	1980.29	1921.35	1073.17	2175.52	1129.03	2911.46	1083.3
EPO	GI_4503588-S	1382.08	1107.2	852.303	12377.7	1351.65	2147.94	1254.06	1640.24	2446.46	1674.1	2046.61	977.573	1100.2	1027.54	1114.72	1342.15	1157.21	1362.31	1255.98	1112.63	1191.49	898.126	970.778	1857.33	3174.54	1026.03	1178.04	3157.79	1533.8	6577.83	3797.02	2580.31	2032.28	2424.47	1811.55	1369.17	1393.28	2085.87	6912.51	1314.81	893.386	2135.61	1190.58	1013.54	1183.94	1890.11	1047.83	1318.15
ERBB3	GI_4503596-S	633.295	782.106	680.924	935.154	1405.69	2338.56	1274.95	713.345	746.161	791.03	947.339	535.58	1047.76	654.721	2880.91	697.096	655.366	1954.12	843.273	721.929	2181.38	401.143	1011.27	2191.03	732.244	752.883	1091.72	1159.12	946.633	2018.34	760.761	1501.83	1258.93	718.37	919.396	1126.98	1449.24	1627.03	1022.82	2200.23	1550.7	1830.89	1701.59	541.44	1144.48	715.019	1379.97	2596.18
ESR1	GI_4503602-S	1150.61	673.459	656.8	897.164	668.968	807.649	712.632	753.769	1026.13	901.404	862.908	789.746	876.005	728.065	592.089	663.674	716.774	691.348	702.529	804.142	822.746	863.099	1659.2	589.742	1176.28	775.071	1035.2	658.174	816.192	760.945	863.439	757.031	3568.26	3220.31	2751.68	6107.73	756.136	3298.73	3448.37	4126.28	4127.85	1037.76	8989.78	672.246	3655.35	4769.04	2560.59	3552.83
FGF4	GI_4503700-S	1130.14	1112.67	1097.08	1525.73	1192.79	2237.47	1103.98	1209.95	1351.16	1248.52	1114.75	1052.89	949.962	930.48	1133.5	1029.88	1328.27	951.276	1298.43	1224.21	1137.35	1377.64	909.386	900.45	1368.26	1037.74	1155.57	1300.21	1321.64	867.567	1072.61	1373.26	1035.6	1861.12	1152.31	1237.81	1251.41	1279.1	1653.22	991.214	1093.66	1171.89	1466.03	1190.61	1167.88	1188.59	1042.38	1489.62
FHIT	GI_4503718-S	2187.87	2188	2231.11	3555.82	2587.9	1789.25	3156.27	2119.05	2809.26	4344.29	4314.55	3313.39	3187.57	3078.91	3891.22	2722.06	2107.64	1281.56	3070.01	2991.16	2857.74	4288.23	1636.14	2644.26	3048.71	2535.11	2164.86	2818.9	2967.19	1897.24	2441.78	3296.44	3632.16	3521.88	2655.44	4768.57	2982.76	5958.33	6944.62	4065.67	2448.71	2733.36	3640.95	1847.35	2870.74	1812.59	3909.24	2435.34
FOXC1	GI_4503734-S	1619.1	837.859	1164.73	627.976	1222.07	507.291	473.712	946.237	626.569	1062.17	443.56	1158.74	1083.33	1541.33	2181.2	1032.4	1442.26	443.631	909.824	1970.93	1441.86	671.273	658.71	2375.38	455.016	488.867	471.982	490.498	430.169	458.607	610.191	443.903	575.795	492.676	415.777	479.219	603.793	498.668	443.911	435.788	476.074	1697.32	432.94	986.651	542.419	530.635	487.853	479.067
FLNB	GI_4503746-S	2164.63	3456.34	2091.07	1947.54	2776.72	1616.39	2452.37	2431.87	1901.82	1876.24	2923.47	2471.73	1473.04	2317.12	4135.65	2806.16	3283.1	1541.64	1848.32	2406.93	1801.09	2400.95	2183.64	1764.41	1289.48	1726.35	2136.59	1785.1	1954.4	2522.59	1975.23	2691.65	2813.21	2218.13	1358.49	2079.23	3010.73	2683.06	2074.93	3697.8	2624.83	3090.81	2878.85	1537.51	2621.43	2965.72	1799.2	2186.12
FLT4	GI_4503752-A	853.462	1181.29	946.873	777.835	1022.24	783.999	1021.8	642.244	1351.51	797.508	577.863	712.673	1004.36	1288.2	1142.81	846.055	672.3	557.056	529.338	943.797	794.763	570.179	614.678	1081.3	902.528	1043.22	803.234	994.037	792.562	1292.22	1016.15	751.997	1775.64	781.686	788.795	793.027	1150.74	1253.68	746.017	1015.72	1112.55	879.398	730.394	488.099	1202.6	772.069	1020.99	784.696
FZD7	GI_4503832-S	7676.31	5802.94	2254.59	1592.98	3405.01	1120.81	2668.27	2933.88	3742.45	6196.19	2982.51	4455.36	4331.56	8109	4799.34	3913.68	2843.82	1865.67	7292.45	3159.12	6896.38	3672.45	4234.28	4622.24	3021.77	4433.89	3373.27	2153.36	2343.26	2544.09	3683.09	3168.23	3870.37	1913.61	3366.83	3230.72	2731.83	3414.3	1967.31	3521.53	1450.58	4864.84	2641.76	2416.56	2705.55	1464.31	4473.58	1116.71
GGH	GI_4503986-S	4751.45	2630.5	2955.93	5523.94	3401.24	6058.42	2707.47	3415.86	2526.08	4191.29	4061.19	4396.65	3089.49	3577.94	5681.58	3470.55	3679.11	1533.26	3863.61	3439.18	8450.19	3878.93	1671.1	2916.55	2474.83	2086.18	2076.73	3756.19	3913.57	2439.34	2466.84	3561.62	1974.84	5332.66	3536.38	2692.17	3089.11	2356.27	3703.06	2394.74	1518.03	6545.28	1966.98	8297.92	2004.67	4628.82	1954.44	2003.22
CXCL1	GI_4504152-S	10593.1	4368.78	10920.4	5427.03	10960.5	6195.71	2559.23	19395.3	6428.46	8563.89	7821.96	5266.36	5202.7	9190.53	3753.69	7902.94	8248.06	3495.84	11362	3614.7	5188.16	9216.09	3804.61	5621.77	6696.28	6769.02	5435.09	7967.6	5882.22	2220.08	9644.88	5218.7	4694.11	4054.64	4180.34	4227.57	2581.42	6481.32	3439.36	2708.09	2743.34	12531.1	3731.92	13629.5	5401.81	2826.12	3322.04	2269.9
GSPT1	GI_4504166-S	8995.5	11298.2	9294.99	11446.8	11096.8	14570	12397.8	9789.98	12867.7	12869.2	13386.4	14535.8	8941.13	11307.1	8288.99	8882.1	8095.56	10326.7	11580.7	9735.72	13277.3	14435.4	7677.92	6939.42	13614	10515.6	9021.2	14180.1	15620.6	8683.78	8373.16	14455.9	10411.7	10124	11825	12175.1	12836.2	13160.9	13357.3	11286.4	10924.4	12991	15020.1	12883.5	8226.23	9238.24	12664.3	16520.3
MSH6	GI_4504190-S	5058.61	4950.84	4031.07	3391.91	5216.73	6223.92	3463.05	3032.64	3531.58	3647.01	4335.41	4595.76	4091.98	4854.99	4142.18	3298.21	4239.21	3870.03	5349.89	4795.77	3966.48	4572.99	3116.14	4444.46	3108.97	3230.85	2747.71	3708.07	3664.49	3698.31	2900.49	3541.06	3637.63	2601.66	4006.89	3678.32	3940.89	3935.99	5091.75	3573.88	3329.82	5296.98	3350.53	5928.61	3597.02	2973.72	3037.36	3875.1
GUSB	GI_4504222-S	9118.92	8688.08	9850.08	10499.5	9341.26	12170	14145.9	9475.5	12525.4	10292.3	16511.6	10069.5	10404	10914.7	9180.29	8826.91	8778.99	8994.66	9495.06	10894.3	12252.9	8829.32	8225.73	9736.99	10403.5	8627.75	9902.11	11152.3	11294.2	10549	9443.2	19989.8	10219.1	10425	11051.5	10524	14535.7	10389.4	10781.5	9452.21	11523.8	10188.9	10913.1	10882.1	9253.94	9651.59	11060.9	10149.6
HSD17B4	GI_4504504-S	2074.37	2471.85	2535.12	3100.84	1932.77	3600.2	3827.08	2317.02	3743.43	3324.11	3016.9	3690.24	2382.95	2724.71	2681.91	2466.5	2754.58	1794.53	2786.88	2319.22	3604.15	2386.4	2315.74	2535.14	3534.5	3021.77	3399.32	4103.87	4466.32	4030.86	2130.94	3483.37	3073.92	1886.17	2952.38	4439.44	4365.52	3372.51	3515.77	4141.93	2849.39	2671.14	4269.05	2556.5	3125.6	2024.7	4439.26	3498.65
IGFBP7	GI_4504618-S	7680.35	12681.6	7116.69	9291.17	12926.2	6948.64	13691.5	9332.6	14389.1	12886.5	13368.4	10456.5	9083.25	13453.7	9987.51	10532.3	8680.68	6979.8	11797.2	10973.3	13177.7	12806.7	7881.06	6359.72	13875.2	13627.3	13447	12910.3	13142.1	9299.6	10387.2	13699.2	13339.8	10949.5	13529.6	12485.9	14058.4	12040.4	14166.8	11283.4	9431.33	11560.7	12535.8	11036.2	9491.45	7118.18	12034.9	11440.1
CXCL10	GI_4504700-S	8892.22	10435.1	7688.75	3884.18	8715.3	2744.41	5459.73	7095.76	6645.44	5406.3	3952.23	12629.4	8276.55	3120.4	1881.69	2321.25	8577.89	4716.94	19763.6	4734.08	12304.1	7794.03	3692.18	3333.32	8726.11	5737.97	4892.85	9762.49	12826.3	3144.08	2955.83	3267.46	3185.25	5268.37	11308.8	4633.48	6083.4	5127.64	8781.3	2784.36	2573.73	7218.43	7844.18	13186.1	4353.19	5890.99	2362.34	3909.55
IRF1	GI_4504720-S	9112.59	8193.13	8387.05	4995.71	7551.41	6399.96	9146.44	8453.94	7117.86	8109.53	6244.34	9859.88	9927.81	5732.57	4050.4	5321.46	9207.23	8136.36	10555.7	5585.25	9191.37	6867.53	6364.53	6953.33	8601.25	6914.95	7591.95	7841.45	10064.2	6063.39	6730.8	5368.99	7846.98	10200.5	7860.73	7626.34	8301.68	7981.84	8195.22	6353.82	5935.65	8106.52	9569.64	8956	6537.19	9637.68	6107.65	8814.19
TACSTD2	GI_4505056-S	509.873	482.224	493.387	583.419	491.561	511.104	471.996	484.537	491.215	501.252	495.855	480.882	431.749	505.294	462.093	513.741	489.384	437.329	522.054	504.375	523.821	487.214	438.079	474.247	506.237	487.021	486.956	512.487	492.673	453.798	528.574	469.19	571.572	507.838	444.265	592.228	524.205	514.599	516.806	474.67	542.422	477.339	643.68	443.399	479.425	487.231	503.954	536.98
TACSTD1	GI_4505058-S	10976.2	6633.92	6349.84	5870.26	4778.47	11417.5	6645.43	5607.5	4482.07	6614.51	9376.67	2477.11	5850.25	7681.55	8759.95	4284.62	6834.46	4303.55	9585.89	6448.6	10747	1578.89	4196.38	8840.15	7139.62	5316.22	4140.26	9204.66	7900.44	7296.48	4031.32	7901.75	5041.57	4312.43	5132.39	5728.61	6884.18	5071.44	4960.36	2477.18	5171.2	10399.5	5608.32	6207.72	4240.41	4550.2	7017.46	8036.97
NGFR	GI_4505392-S	649.522	621.127	728.594	647.441	707.558	559.88	1018.91	687.475	1120.81	1584.12	1187.69	649.357	807.271	1010.49	872.193	682.564	620.588	697.22	599.361	582.201	933.856	928.357	498.063	772.062	1108.75	934.529	932.421	736.168	639.88	669.316	1735.73	703.131	963.466	1223.69	751.466	871.117	975.868	814.467	629.313	982.692	596.615	568.192	752.263	439.546	758.578	445.002	1127.53	551.685
NTRK3	GI_4505474-S	2549.14	1527.13	633.597	1061.98	6706.3	827.881	692.552	502.994	1546.73	1724.42	615.261	2016.57	776.887	820.709	646.394	1853.43	1191.03	449.467	883.901	3030.81	1151.92	457.526	890.698	624.841	1609.83	796.966	645.018	518.494	899.989	680.275	795.218	1395.27	659.816	515.333	863.232	729.053	515.116	584.824	1627.75	740.1	558.865	1157.19	551.978	625.613	678.068	551.542	1067.95	634.025
SERPINB2	GI_4505594-S	454.497	638.178	640.96	521.722	562.564	516.696	458.903	497.822	494.324	1534.09	474.856	561.708	382.841	549.951	3786.21	726.066	1069.22	412.705	455.975	468.273	475.29	486.155	454.488	450.957	518.187	451.183	426.89	473.243	482.576	465.023	607.736	597.136	521.98	623.848	504.318	869.902	538.923	580.173	459.415	457.034	550.376	470.112	598.334	601.707	430.118	505.166	482.644	500.277
PLAUR	GI_4505864-S	2249.4	3277.97	3988.14	1697.75	2913.45	887.469	1617.96	2288.15	1432.45	1398.19	1584.21	1891.18	1272.81	3774.18	2959.29	3480.6	2497.59	1346.96	2656.88	1875.54	922.583	3264.35	2032.43	1253.57	1976.15	2248.53	1559.35	1535.54	1416.4	2666.46	2205.81	1805.1	3394.53	1371.1	1372.26	1665.7	1819.39	1777.57	1048.4	1259.18	1999.44	2783.47	1267.23	2898.49	1216.82	1637.31	1087.13	885.43
PPP1CC	GI_4506006-S	9390.86	5902.7	6385.66	7747.3	6115.85	14889.6	7641.32	5740.73	7282	8333.6	7578.31	10053	7346.45	7285.23	7016.74	5235.01	10327.8	7008.32	8709.46	8559.6	10697.6	9263.01	6013.01	8601.79	8285.64	7067.73	6240.32	7679.29	9055.77	6984.48	5832.9	8394.52	6527.84	10010.1	6680.64	7015.35	8734.22	7941.83	7653.13	7751.12	5854.32	6547.88	10066.7	7996.32	6097.36	8711.42	8222.73	7839.98
PPP4C	GI_4506026-S	1320.96	1398.98	2004.07	2280.23	1369.62	2245.2	1828.21	2006.92	1601.45	1066.81	1187.34	1738.28	1191.04	1742.53	1701.75	1391.67	1474.84	1570.05	1445.83	1460.25	1056.13	1795.65	1563.74	1416.89	1319.05	1825.73	1339.49	1466.8	1790.15	2369.75	1255.4	1512.36	1736.97	1414.1	1410.19	1517.26	2005.74	1888.2	1388.1	1137.3	1955.85	1692.3	1303.39	1490.69	1625.38	1346.41	1373.76	2585.84
EIF2AK2	GI_4506102-S	3662.74	6014.48	5394.86	4062.35	6258.16	5061.72	3719.37	5489.18	5570	3459.94	4250.78	4732.45	4536.86	4021.75	3605.58	2688.07	4198.78	2613.28	6200.74	3752.08	7825.04	7050.31	3417.55	3965.99	3595.71	4148.6	3604.75	5455.42	6456.42	2450.59	2777.43	3183.95	3506.18	2794.1	5363.83	3638.6	3917.59	4252.32	7458.65	5162.83	3438.82	4064.49	6575.75	5224.14	4669.32	3790.24	4423.58	7018.04
PRPSAP1	GI_4506130-S	7042.88	4815.18	5159.85	4520.99	5910.15	7849.69	6652.07	4041.96	5447.91	6375.85	6522.39	5242.73	5399.69	7188.43	5795.1	5561.78	6494.57	8202.13	7606.27	8045.19	6044.03	10264	3954.39	10460.8	5764.55	8014.62	4560.02	5984.07	5960.45	4392.69	5345.09	7106.16	5627.27	7671.32	5819.42	6237.26	6603.44	7764.99	5393.47	4103.81	5395.24	5659.01	5385.88	7443.95	4957.95	4180.79	5404.65	7272.34
PTEN	GI_4506248-S	4676.58	5369.46	4736.8	2815.42	5461.63	7015.07	5481.74	5875.96	6573.27	7222.73	5167.66	6148.38	2868.43	6862.84	5010.68	3673.96	3401.83	5885.39	7277.02	3296.81	6860.22	4596.35	3630.33	5375.82	5058.71	5414.16	4825.76	6107.1	5225.4	4490.5	4851.59	6400.52	5995.52	3808.81	5833.04	6723.31	6279.2	6129.4	5267.26	5812.01	4048.58	2653.72	5310.99	6155.11	4004.96	4264.31	8012.95	4828.69
PTGS2	GI_4506264-S	1046.1	1020.87	2397	755.242	1699.26	1086.18	782.915	701.467	1547.9	1053.88	1060.35	1034.01	543.792	1539.8	1613.86	1438.67	1048.34	445.147	609.511	606.48	1073.18	757.626	638.169	543.101	1441.71	1533.61	1357.76	2050.17	674	630.081	1145.55	986.521	1444.81	634.202	778.775	1195.63	901.51	630.625	681.241	2003.76	912.586	2603.37	724.749	3663.47	1511.36	595.5	1012.48	539.239
RARA	GI_4506418-S	8029.25	6970.79	8368.1	8913.95	8129.72	11452.5	11040.4	7935.43	9944.94	10670.4	10357.2	10479.8	8337.37	8337.23	9263.75	9047.88	9538.42	7252.95	6775.75	10478.3	7561.42	8184.16	7191.38	9647.44	10430.1	8400.1	13020.8	8688.93	8767.44	12995.4	11049.5	11398.5	12280.6	11752.9	8776.26	11004.7	11703.8	10988	11890	8856.04	10533.6	7949.71	11700.6	7230.13	11322	9988.38	9649.58	12154.4
RB1	GI_4506434-S	2051.16	2517.9	2593.66	1932.95	1925.62	4452.04	3220.67	4086.5	2713.79	3522.54	3035.11	2899.58	1331.82	3177.05	2336.26	1559.29	1693.71	1048.92	2858.79	2954.63	3683.08	3176.73	2012.24	1568.83	3002.49	2249.99	2353.95	3481.52	3088.85	1801.3	2287.69	3821.33	2698.32	3248.76	1806.8	2762.21	3954.19	3392.74	1485.76	2617.26	2731.68	1882.14	2715.58	2141.12	1576.54	2367.84	3004.92	2998.85
S100A10	GI_4506760-S	11487.8	13166.6	13034.7	12464.5	12001	8687.22	10652.5	15258.6	12035.2	11404.3	12985	12586	6890.99	11599.1	14524.4	11126.9	12052.1	6768.08	10694.8	10979.7	9970.88	14877	10395.8	6979.97	11356.7	11653.6	12018.5	12098.7	11461.2	9803.54	11249.4	11769.2	10625.1	11398.8	10272	11018.2	10987.6	11280.8	10666.6	10687.9	10233.7	13210.5	8560.94	15572.9	9441.98	8972.25	10873.1	6516.67
SNCG	GI_4507112-S	540.874	393.14	418.4	647.336	416.724	402.874	410.635	442.134	585.575	480.853	602.921	379.074	391.86	482.981	598.159	433.315	433.447	388.714	443.37	385.596	514.208	451.426	385.399	393.452	670.72	397.103	814.394	420.794	453.525	415.543	609.092	453.997	495.558	571.517	405.842	431.1	452.91	442.517	703.637	482.478	415.299	773.001	433.911	375.479	567.923	440.81	536.624	431.286
TCF4	GI_4507398-S	1684.81	3290.47	2595.18	1629.28	2808.49	1850.34	3580.76	3249.69	4304.78	3078.32	2831.01	3434.53	3419.32	4050.74	2818.68	3313.51	1861.07	1631.27	2543.91	2458.25	3301.23	1736.51	2454.62	2697.9	3259.05	4186.25	3477.88	2530.15	2293.98	2140.85	2932	2923.72	3650.83	1613.17	2997.12	3894.01	3677.73	3110.31	1933.09	3627.12	2521.83	1883.77	2467.11	1222.7	3110.11	2770.72	4434.87	1698.32
TDGF1	GI_4507424-S	476.565	459.305	482.489	513.473	474.272	534.249	447.442	501.06	473.611	579.189	505.996	491.67	406.457	455.823	495.236	436.967	478.091	527.899	469.151	453.407	500.224	468.491	412.523	461.857	631.394	476.903	465.438	500.324	534.479	545.509	476.796	484.119	539.02	456.137	432.001	480.949	501.776	483.995	450.956	488.759	440.389	437.623	433.767	462.751	420.649	425.218	479.225	487.715
TFAP4	GI_4507446-S	1769.45	1844.25	1502.67	1676.71	2077.05	4433.06	1258.86	1466.29	1623.94	2042.59	1281.42	2521.32	1841.47	1817.01	1856.55	1449.53	1993.19	1581.08	1768.92	1352.19	1813.23	2374.25	1832.76	2074.1	1293.41	1401.65	1038.21	1283.39	1147.12	1568.56	1305.89	1319.86	1976.73	1578.99	1321.34	1206.53	1491.36	2270.2	1749.58	1521.91	1708.94	1808.92	1544.14	2270.25	1361.91	1837.62	1306.21	2291.01
TFF1	GI_4507450-S	13057.5	3662.86	4999.93	13771	3593.18	13569.5	9316.75	2856.08	7564.24	11501.8	8201.6	6736.64	2096.78	4445.97	4369.89	10085.9	3512.7	6263.21	2760.23	8564.51	5320.4	5124.96	3698.19	8692.27	7345.52	14544.9	8674.57	15197.1	6493.52	9450.95	14371.3	9010.76	15104.7	14975.6	9116.5	16252	12687.1	12364.4	13425.7	8733.57	16501.1	2573.16	17152.6	9362.13	10812	17057.6	4842.12	15788.9
TFRC	GI_4507456-S	5232.22	4223.81	6214.69	4298.04	6145.47	9346.04	4475.9	4324.19	3460.15	3969.42	5278.52	5485.33	3413.88	3792.93	4107.13	3431.64	3640.51	2962.9	6459.02	6109.92	5016.2	7913.37	2867.3	5089.6	4733.54	3016.38	4515.43	5140.15	4252.27	4574.63	2781.08	4250.6	2797.26	3105.14	5103.68	3041.2	5022.62	3101.3	4308.01	3357.53	2055.75	4642.77	2922.78	5731.78	3572.66	6504.1	3483.85	3583.14
TGFA	GI_4507460-S	2160.67	1229.09	798.661	1958.8	926.612	1366.48	1062.64	2132.24	823.68	3561.73	1613.09	905.389	1931.48	1425.5	1474.38	957.066	1253.22	554.534	2259.53	2619.22	2970.13	1319.28	851.219	1338.19	1111.95	935.253	964.429	1347.67	1369.7	584.67	1057.99	1016.84	874.522	703.792	677.324	779.276	940.197	874.498	800.243	756.398	710.506	1224.45	819.046	1789.33	897.039	700.889	1218.58	731.763
TGFB3	GI_4507464-S	1792.95	2758.42	1382.12	1956.77	1734.36	4151.99	3821.98	2410.81	3800.48	2107.68	2285.96	2127.55	2202.3	4059.5	2232.59	2937.4	1446.95	2042.61	1376.63	2412.34	2302	4147.36	2352.59	2421.2	2585.76	4900.03	3444.94	2415.75	2204.99	3732.91	3786.36	3436.49	6000.35	2017.43	3137.81	4577.97	3300.88	3855.56	2571.57	6212.48	2787.26	1955.05	3276.26	1006.51	4155.69	1797.91	5259.23	1353.54
TIMP1	GI_4507508-S	11305.1	11915.5	12955.9	11259	11100.4	12590.5	10747.8	11131.5	11614.1	11621.5	11445.2	11033.3	11516	12284.1	11477.7	12404.9	10854.3	10923.9	10598.8	11020.4	11366.8	12627.3	10770.8	11809.3	11039.5	10304.5	10159.4	10265	11186	12935.8	12144.5	11064.4	12649.4	10874.8	11314.1	10481	11288.6	10937.3	11241.8	10883.9	10968.4	11992.1	11177	11424.5	10882.3	10902.4	10710.5	10211.3
TK1	GI_4507518-S	12053	8725.95	11380.6	11964.4	14147.2	12748.8	14945.7	10398.1	11950.7	10644.4	12833.2	12104.8	11712	11241.5	11273.6	10471.1	11514.3	13994.8	13272.7	13272.7	12895.7	15183.4	10984.4	12748.4	11442.5	13241.4	9086.11	18750	12303.1	11993.9	10536.1	14075.7	9928.37	14173.2	12609.3	10877.8	15376.5	10680.6	12424.3	5559.43	8979.05	15279.3	11761.4	12115	11064.7	11958.1	4808.96	11367.3
CDH3	GI_45269142-S	2742.91	1556.08	2560.1	776.222	5732.52	381.176	565.264	3996.33	1127.6	593.095	1431.97	1484.26	717.586	2808.82	1729.72	2012.39	2929.43	742.374	1967.24	1340.49	508.144	1718.27	1053.1	754.352	1406.88	1024.91	1287.49	734.129	1114.64	1726.13	1278.47	556.056	584.623	369.816	485.767	541.826	591.393	426.757	431.126	414.925	513.97	1784.25	383.69	1125.37	529.152	564.555	838.829	451.113
PERLD1	GI_45505179-S	872.602	685.397	794.007	723.076	739.221	357.721	781.599	692.809	782.374	599.831	636.395	845.706	748.992	679.276	1067.96	625.433	662.248	894.805	510.786	902.866	638.513	653.843	646.184	896.819	2499.63	1878.75	2441.86	1999.86	4770.87	2554.47	1187.99	828.433	1123.29	603.255	548.558	821.43	709.975	979.631	804.657	727.734	677.15	680.435	874	499.782	904.181	777.503	2510.16	1244.6
ACADS	GI_4557232-S	567.062	466.233	545.521	541.267	536.011	1492.82	530.486	503.722	540.401	589.886	479.09	541.248	463.322	522.43	701.809	463.254	590.172	442.303	443.404	517.341	641.669	554.413	429.521	632.666	514.494	501.663	433.62	396.521	479.848	570.788	490.537	482.718	474.648	431.659	493.663	494.919	390.677	968.308	508.063	1028.67	475.319	484.075	602.422	505.904	505.612	534.14	650.07	437.597
ANGPT2	GI_4557314-S	867.182	1682.05	965.29	1707.91	1816.18	967.09	1504.12	1440.07	1975.61	933.045	1296.48	1135.59	758.103	1663.27	1537.88	1555.68	1089.13	864.494	966.283	1221.73	1152.38	904.761	1309.9	753.084	1152.62	1448.26	1257.93	1460.61	1103.62	1130.7	1898.85	1498.71	2535.8	1114.42	1387.4	1040.25	1512.3	1502.46	1629.06	1247.59	1030.92	1550.14	1314.92	1017.84	1017.23	800.24	1389.15	977.588
BCL2	GI_4557356-A	862.716	637.76	630.168	503.241	641.489	1525.3	660.577	586.011	953.697	885.67	510.868	812.307	858.946	777.862	478.146	614.18	511.743	496.048	791.225	428.369	774.2	472.129	795.479	801.545	473.935	736.193	627.876	491.183	521.428	483.965	897.712	390.488	1239.1	1310.96	1229.81	902.169	664.013	1629.02	1035.36	1490.22	1652.88	733.343	1291.95	495.367	1339.56	1220.49	1155.67	1177.64
BLM	GI_4557364-S	2148.46	1167.74	1456.39	1581.77	2665.07	3764.32	1211.89	1159.88	1490.99	1660.38	1007.49	1725.81	1025.06	847.727	1108.92	1204.51	1259.04	1121.64	2097.93	1409.36	1778.95	1972.55	868.904	924.641	1078.72	1450.01	1086.54	1720.4	1766.51	1255.36	1026.75	1095.06	877.727	1460.44	1660.56	945.46	1516.92	1059.24	1745.23	999.299	984.245	1933.01	1300.69	2334.62	925.089	1507.16	946.028	1537.01
C3	GI_4557384-S	6156.81	4582.99	7156.66	2019.63	4349.96	1638.43	6553.44	5044.94	8563.62	9578.53	4782.63	6567.12	7839.42	6708.33	4091.22	4596.15	4312.03	4837.16	5300.91	3407.2	5427.03	2176.51	4322.22	7579.38	7933.12	7635.12	8121.31	3672.17	5079.86	5355.64	12898.3	2957.41	6454.32	2290.63	5151.39	5880.45	5974.02	7182.99	2938.01	8290.28	4262.22	5712.75	3077.45	7974.15	6566.68	6262.54	5136.99	931.684
CD68	GI_4557434-S	8178.9	13481.3	13380.6	9076.71	12615.2	19605.4	10826.6	10857.8	13086.2	13295.3	12035.2	11596.7	11972.2	19534.4	7936.9	12579.2	11336.8	5946.5	17412.5	8344.3	12399.1	10933.2	7864.68	10972	14372.9	13442.8	10130.6	9721.53	15668.3	12094.4	15039.9	9347.33	10687.4	10245.9	12197.3	9169.69	10122.1	8956.2	6594.81	10731.1	9149.47	9944.26	8777.68	6888.06	8988.88	13818.9	6322.43	9284.93
CDC20	GI_4557436-S	1625.28	1031.84	1479.14	1606.81	2138.61	4022.12	884.897	1332.07	934.41	770.645	1173.07	2561.36	2158.16	1019.84	1223.92	1725.29	1797.46	1813.77	1828.17	2454.4	1636.77	2315.91	1178.88	2429.47	666.366	1050.38	1033.88	1029.11	821.83	2850.76	1057.16	952.123	688.6	1596.98	1070.17	1069.68	1010.23	476.325	828.08	715.813	686.84	2781.55	621.355	2806.65	1299.98	1183.43	513.225	712.99
CDKN1C	GI_4557440-S	484.171	511.579	567.001	640.892	622.539	603.123	533.708	587.931	558.265	633.526	578.629	626.004	502.636	618.629	515.906	509.153	572.812	527.593	626.086	532.077	584.616	628.96	537.515	528.711	581.146	544.852	540.972	564.225	551.297	482.827	617.231	641.6	571.578	692.61	565.5	591.231	675.846	557.267	571.362	632.395	542.196	521.861	594.684	555.712	600.722	526.461	593.528	583.691
ABCC2	GI_4557480-S	1052.93	808.579	646.388	874.123	757.147	3940.3	1713.06	1362.18	2290.34	719.165	1312.36	689.284	789.69	623.787	591.092	663.196	695.614	809.572	692.436	666.957	672.771	675.47	570.998	589.759	916.135	803.173	734.913	1010.22	967.897	539.957	826.462	3298.62	627.522	752.967	885.609	597.089	2008.77	749.889	809.572	714.151	646.727	713.442	751.819	667.52	653.166	745.4	720.705	747.638
ENG	GI_4557554-S	3136.05	5049.41	5684.74	5723.15	4166.67	2779.09	4410.03	4454.59	4898.25	4490.1	3485.68	4820.6	4270.52	5880.16	4292.08	4776.75	3836.11	2358.67	3755.12	3952.24	4346.22	5042	3339.17	4033.29	4605.24	4236.56	4099.46	3730.43	3769.86	3317.93	4594.12	3150.19	5581.71	3250.45	3773.86	3776.52	4289.26	4036.18	4128.59	3767.76	4236.61	4072.92	3689.43	3057.86	4111.67	3471.37	4101.59	3254.46
EPOR	GI_4557561-S	884.202	908.975	926.049	1149.08	933.587	1187.19	819.662	978.293	951.787	966.165	894.593	908.394	706.162	787.106	1019.16	840.77	1034.3	670.197	1101.53	1048.53	901.763	1165.89	666.403	853.108	922.342	816.741	784.778	998.782	986.435	746.289	741.248	939.658	898.302	1025.08	832.872	981.673	902.58	975.761	993.618	720.223	861.335	1132.5	998.87	927.995	809.147	840.698	808.851	1000.17
EXT1	GI_4557570-S	3528.33	3687.45	4795.36	3806.47	3841.08	3989.15	3516.25	9915.21	4177.86	4272.59	3172.68	5678.71	5517.31	5021.44	7731.14	5190.53	5426.04	2996.24	5605.23	5028.91	4191.57	7271.46	3587.96	3902.51	3472.25	3954.29	3824.24	3618.81	2591.18	3786.08	3866.9	3097.74	4611.71	1725.61	4486.61	3774.96	3625.79	3815.26	2758.41	5749.86	2668.65	4583.31	4526.64	4250.77	3247.77	3098.89	3834.67	3580.59
GBE1	GI_4557618-S	792.745	1349.38	982.643	1173.11	1310.24	1715.25	988.597	1398.72	1621.62	1036.75	1886.09	1749.6	865.757	1737.85	1600.9	1239.21	993.305	562.401	805.095	991.623	1261.47	1207.73	817.141	964.863	1264.19	1052.35	1141.19	1116.37	1110.88	580.629	934.908	1797.85	1303.29	1121.27	1111.78	1219.51	1227.82	1406.56	1636.81	1126.91	937.38	1686.52	1099.86	2047.66	996.978	899.177	1830.53	958.72
HDAC2	GI_4557640-S	5112.45	9217.31	8352.08	6935.27	7885.35	11230.8	6276.01	8283.77	5548.97	7823.36	6176.75	9086.57	4646.74	8378.05	7605.15	6957.82	6939.65	5659.11	10066.4	4570.52	5887.04	7822.83	5002.33	6736.01	8199.57	6312.55	4847.68	9236.47	5993.44	6881.77	4313.86	4800.1	5769.46	5408.21	6940.82	6041.93	7102.2	6042.23	5066.53	5699.15	4936.87	8327.05	6627.77	8631.21	4098.28	5605.48	6452.77	5078.26
JAG1	GI_4557678-S	2937.78	3564.18	3603.83	3768.14	3349.15	3070.84	3460.62	3676.76	3399.06	3208.35	2972.33	3245.93	2990.64	3152.86	4145.57	3619.83	3805.45	2392.24	3301.31	3559.49	2718.78	3402.44	2426.72	2779.52	3387.72	3797.17	2788.7	3824.6	2994.93	3738.61	3018.09	3168.31	3892.5	3639.1	3155.26	3321.09	3735.37	3303.85	3576.77	2847.28	3777.78	3447.97	3315.23	3236.58	3134.75	3359.88	3582.39	3570.32
KIT	GI_4557694-S	1196.34	616.487	979.291	468.12	581.714	816.614	1054.36	498.372	1009.96	3114.19	785.638	880.984	1034.76	1411.93	2211.16	662.143	825.532	463.31	1926.18	970.448	2153.68	476.515	900.013	1423.45	731.996	1244.36	755.688	781.992	564.841	578.436	1082.19	657.41	673.974	423.33	871.263	972.434	918.93	503.688	498.068	1204.49	501.325	1464.12	581.006	765.413	1012.09	525.253	1937.17	699.407
KRT17	GI_4557700-S	1003.26	1956.75	1673.21	1085.21	3812.47	1104.34	851.192	4352.14	1094.43	3565.28	1264.59	1677.12	685.195	1870.82	1134.74	1924.43	1904.08	763.648	1172.73	1328.96	1031.31	4067.05	825.193	762.578	1373.72	1069.4	904.914	1122.04	1211.16	906.946	1102.5	1264.05	952.091	927.221	877.249	1085.7	1054.09	1001.71	924.508	978.975	816.671	2442.95	989.776	4928.82	876.812	786.476	1146.28	1134.22
MSH2	GI_4557760-S	2921.03	2616.01	2204.3	2229.04	3406.52	4944	1956.86	2452.17	1934.85	2686.93	3461.02	2885.81	1882.4	3092.91	2079.16	2242.5	2854.43	1391.38	4019.23	2266.8	3250.96	2960.75	1308.85	2396.8	2648.86	1985.18	1879.54	3022.07	2907.55	1745.74	1206.5	2699	1966.87	2301.22	3212.52	2172.59	2297.78	2651.97	3926.33	2412.07	1488	4008.6	2463.9	3654.44	1673.68	2117.25	2618.76	3892.25
NDP	GI_4557788-S	661.272	642.349	691.846	616.678	528.718	796.888	504.39	523.49	646.911	699.443	495.356	474.327	523.648	521.375	497.338	590.593	504.511	616.036	603.534	553.812	958.365	557.914	463.737	448.158	525.549	565.035	570.796	477.736	584.443	452.023	550.045	484.633	532.383	521.399	490.075	677.746	563.381	3386.49	1912.02	1188.19	534.335	627.657	1479.33	473.737	2528.79	514.706	944.476	568.412
GNAZ	GI_45580725-S	448.055	655.748	521.463	506	767.568	1504.37	480.308	446.905	480.605	606.347	417.57	727.577	478.261	583.191	724.074	907.498	663.434	425.745	602.449	869.968	575.134	477.467	464.995	715.831	534.873	445.982	512.308	473.561	470.274	412.884	554.729	399.756	505.893	823.326	473.639	422.275	524.753	455.964	523.791	545.671	399.439	512.342	628.444	542.24	639.542	494.199	523.964	567.132
GBX2	GI_45593143-S	462.68	406.129	394.686	515.067	398.803	443.043	419.016	505.122	402.477	444.484	476.217	393.419	370.988	401.986	386.796	400.788	412.08	383.284	404.554	400.177	405.399	488.303	362.812	398.926	440.425	417.526	417.37	391.168	454.344	580.385	420.967	410.109	432.064	484.871	399.318	459.219	477.069	423.028	426.458	402.503	417.029	398.822	450.798	390.474	382.155	402.771	401.879	441.929
TACC2	GI_45827754-A	4245.81	2627.41	2380.01	3806.99	2957.46	6542.21	4559	3070.73	3444.23	4250.52	3163.01	1915.59	2499.97	3858.12	3399.84	2851.16	2896.57	3350.87	2548.73	5040.88	4310.84	2311.15	2173.31	3782.09	2504.78	2554.53	3135.02	4192.77	3785.19	3607.61	2452.09	6840.53	3367.55	2862.75	2980.94	2982.57	5177.46	3288.83	2597.27	3306.88	3789.29	4931.31	4048.61	2893.6	2954.84	2604.97	2946.01	3313.72
CENPA	GI_4585861-S	1600.06	1073.69	1335.7	1913.93	1781.51	4045.72	1082.32	1610.2	776.929	1558.27	2736.86	2039.78	1850.62	1174.17	968.159	1755.18	1958.01	2050.73	3583.84	1832.79	2201.62	2345	760.467	2221.43	899.102	1167.52	850.981	1936.05	1316.03	1819.47	848.977	1476.55	885.273	2951.82	2156.97	1042.54	1084.02	657.225	1279.24	665.923	662.184	2010.41	1178.63	3243.08	833.201	1930.47	641.913	1240.21
DDEF1	GI_46094080-S	3302.03	3161.17	2716.39	2255.72	3271.68	1588.42	2464.62	3764.5	2916.67	2443.27	3218.56	2630.86	2284.65	3492.43	3644.25	2147.04	2323.42	1270.8	3347.4	2297.43	3918.87	2688.99	1834.41	2327.01	2989.36	3161.23	2256.09	3033.67	2553.4	1217.28	2018.16	2848.51	2490.49	1328.07	2823.37	2432.97	2343.34	2717.41	1740.04	4467.33	1600.99	1862.78	2781.83	2888.08	1601.66	1940.59	2975.43	2197.22
PRAME	GI_46249368-A	3269.19	2263.76	1600.73	1406.12	2891.9	2986.89	415.858	1170.85	509.009	1147.11	431.226	2407.21	420.466	1496.58	2693.53	958.304	1088.81	545.25	5141.03	5536.59	2356.35	7287.9	772.064	2811.11	1624.33	1371.87	548.015	464.961	2747.16	5340.08	2108.92	400.824	510.607	401.553	669.814	377.044	422.776	401.246	507.554	2871.68	613.841	509.608	1725.91	2128.76	556.611	476.591	723.766	485.169
LTBP1	GI_46249413-A	4317.8	3029.98	1455.4	1824.39	2848.16	1000.77	2292.22	3788.61	2742.69	2204.95	2958.45	2568.46	2534.49	4099.23	4384.65	4278.89	2953.12	3151.04	2017.72	3319.6	1729.34	5277.76	2377.05	4114.56	2639.54	3864.48	2152.15	3494.88	2613.51	4039.9	3201.76	2940.17	2947.46	981.938	2331.47	1831.44	2159.23	2200.68	2179.44	2594.84	1371.97	3152.53	1421.77	1817.71	2023.13	1076.2	2478.7	794.478
MBNL2	GI_46411178-A	8563	8602.84	6378.37	3570.01	8944.62	9277.2	6002.38	11388.5	8253.21	9004.49	7369.91	11397.4	8074.31	8675.72	8567.16	6653.8	5701.36	3985.9	7316.44	4127.54	8425.68	8829.93	4687.61	4204.19	8389.42	8892.03	8053.43	10920.2	6875.34	4997.5	6341.42	11663.4	5865.39	3402.16	9380.61	7556.85	6687.55	10897.4	5345.62	7744.95	5895.58	13495.3	9745.69	5414.19	5395.62	5003.73	10073.2	2576.23
MDM2	GI_46488906-A	2460.87	2342.69	2241.82	2345.11	1911.39	8495.07	5964.73	2509.11	3238.7	3651.93	3063.59	4303.07	2835.9	3131.41	3058.38	2010.08	2473.74	2616.13	3200.16	2535.03	4428.49	2544.03	2134.16	2138.75	2787.09	2885.09	3473.28	3715.15	3935.49	2576.97	2572.55	3780.85	2879.91	2528.74	4335.42	3299.68	6803.77	3135.52	2851.69	4020.3	3245.74	3817.77	4072.51	3152.79	4520.26	2655.92	4024.67	4146.42
FN1	GI_47132548-A	12490	20132.1	14856.1	13584.7	15728.7	7068.84	13965.6	14584	15170.1	9922.89	11715	15394.4	8739.88	20539.5	20343.5	21710.6	13728.2	8350.82	6545.12	18260.7	4038.25	15256.3	18712.7	13736.4	14746.7	16997.3	17480.7	12088.9	10856.8	20935.8	12652.2	15477.6	20805.9	8449.34	12953.3	17380.3	13604.9	16645.1	10199.1	12643.9	14504.9	13886.5	9514.6	10286.4	14198	15032.7	12476.8	4046.06
OXCT1	GI_47458829-S	3626.36	4989.42	2084.97	9836.25	6552.43	7205.01	3934.32	5522.12	4305.42	6196.14	3634.94	8657.98	3903.25	5995.07	1569.94	7433.91	6690.55	7565.55	3772.5	6960.98	7052.16	5794.06	2945.26	8085.46	5723.77	4138.5	5962.49	7308.24	9107.74	7332.02	3241.56	3245.97	3098.41	3961.3	6645.46	4377.25	3978.13	5147.84	4476.57	2328.37	2173.1	5844.14	4527.59	6060.54	2400.68	1869.2	4300.72	1329.56
ABCG2	GI_4757849-S	441.318	383.043	442.007	427.477	376.438	482.854	367.298	416.808	391.659	473.366	431.075	404.065	335.068	459.001	373.364	382.476	389.983	340.723	381.606	388.734	503.914	381.71	345.897	370.404	415.319	361.545	360.878	360.586	370.325	361.11	382.182	422.704	468.263	495.953	375.931	395.447	413.397	491.859	361.395	485.699	365.224	398.495	369.738	373.076	373.469	363.043	528.896	397.519
CRABP1	GI_4758051-S	840.655	1382.63	6596.43	1392.38	4749.69	890.714	581.801	869.289	1092.29	5991.99	656.936	3425.51	565.226	3483.05	1000.17	3936.59	5131.08	8072	2339.19	3284.66	4138.55	704.123	6291.75	4361.13	777.364	822.1	6800.17	937.311	1076.25	1192.71	1275.42	565.049	562.646	612.65	1184.13	891.016	690.874	521.953	7751.45	1267.21	475.979	4964.56	1119.42	670.701	1450.71	3106.99	1715.36	658.9
ERBB2	GI_4758297-S	2264.89	1552.67	1371.41	1431.66	1354.03	953.179	2306.89	977.102	1475.67	1083.55	1892.44	912.247	1112.16	1614.03	2285.93	1649.26	1735.64	1346.96	978.236	1398.7	1117.94	1060.42	1227.83	1817.79	10678.6	8636.64	8212.57	9403.81	13487.3	17132.6	4650.46	2285.21	2046.39	2279.8	963.828	1038.7	2962.12	2536.4	1088.52	2511.79	1946.34	1399.33	2515.72	887.692	2020.75	3054.87	5550.96	4947
FLT3	GI_4758395-S	735.798	571.601	666.728	2707.75	603.703	710.36	790.347	670.405	1822.17	1387.54	963.043	856.577	923.776	617.541	603.839	561.616	627.284	479.208	836.857	505.949	937.53	690.389	505.759	557.294	1149.09	755.593	792.121	607.689	911.818	754.947	542.304	1595.79	635.795	726.398	991.488	707.511	848.118	1624.57	1004.06	642.387	545.067	642.01	743.551	494.422	746.738	691.931	828.332	640.433
ILK	GI_4758605-S	3943.77	4887.14	4569.25	3091.62	5664.05	3359.34	4194.81	3477.12	4937.76	3387.49	3672.83	5104.25	4071.52	6203.78	4501.84	4164.22	3310.81	2254.94	4538.79	4477.05	4450.44	4577.19	3273.28	3235.81	4079.81	5059.24	4037.62	4169.28	4120.49	4315.77	3875.75	4191.32	5382.66	3721	4112.76	4716.19	4395.15	5122.42	3157.66	4795.53	3482.21	3465.17	2892.41	4097.23	3760.72	3121.93	5250.18	3428.45
SLIT2	GI_4759145-S	913.836	1003.37	1415.88	1033.35	1526.68	1500.96	1416.73	1275.96	1693.94	2034.69	1352.73	1225.1	1186.49	1507.8	1195.5	1187.2	1140.42	948.597	1445.32	962.377	1678.33	1077.05	815.181	740.471	1364.42	1430.85	1297.91	1216.6	1421.58	792.432	1440.96	1131.85	1508.34	1177.81	1330.17	1542.09	1550.23	1710.93	1330.96	1764.61	944.87	1206.03	1387.75	793.697	1139.37	1197.29	1957.38	1112.36
CLK2	GI_47717132-A	3011.18	2779.86	3174.64	1413.32	2519.1	3857.11	1707.63	2084.28	1742.11	2341.09	1720.05	2356.94	2267.06	3373.74	3051.79	1717.15	1904.59	2770.71	1887.51	2549.91	2266.22	1886.03	1949.49	2120.82	2240.89	2351.07	2597.76	2550.02	2254.02	1857.4	1630.95	1817.69	2690.21	1925.99	1840.29	1869.16	1810	3192.2	2494.22	2638.06	2135.69	2261.62	2178.86	2133.95	1873.77	1777.55	1835.04	1985.31
TAGLN	GI_48255906-A	4598.01	9762.22	11455.7	3557.82	8446.37	1658.52	5028.49	4194	5378.92	3331.2	3618.88	8634	2119.66	11500.6	6251.7	10643.2	4917.23	2385.89	1201.33	5236.18	1694.63	2073.38	7393.47	3737.52	4496.1	6309.28	4309.63	3381.07	2736.72	6196.29	7397.82	4254.11	7916.44	2373.59	4191.03	4988.78	4710.33	5029.74	3372.88	4463.63	4748.01	4133.44	3177.92	1977.73	4950.17	3307.1	4466.9	2123.27
TIMP4	GI_48255910-S	576.601	606.772	708.844	845.605	579.78	839.935	628.065	605.357	1406.58	1540.42	583.483	805.074	533.113	909.809	626.754	803.186	670.377	491.266	680.959	671.608	1003.6	973.43	451.276	628.386	552.736	641.139	688.174	630.983	643.581	602.343	950.264	594.996	922.875	572.529	646.259	737.266	760.947	768.455	775.01	1017.48	747.522	523.585	794.319	521.856	820.349	652.969	1400.48	656.675
MMP9	GI_4826835-S	3202.99	2541.11	12907	2064.7	11265.4	2241.23	5078.81	4177.98	5475.29	3711.93	8037.03	4823.95	5323.5	7027.51	3282.08	3915.22	2878.31	2364.41	10217.7	4896.26	2414.15	6645.83	3557.53	1088.41	8421.65	2963.69	2994.67	1144.22	2987.92	2792.18	6506.7	8314.95	3715.72	1652.8	3812.51	2241.22	4583.56	2052.19	5254.63	979.809	1059.83	3812.93	1839.6	3740.62	2106.46	3029.14	632.909	3927
SCO2	GI_4826991-S	1759.86	1821.24	2190.6	978.562	1981.42	1331.05	1128.27	1622.92	1571.77	1052.73	1146.28	975.213	844.177	899.314	856.311	838.454	1042.49	636.49	2303.31	971.525	1866.92	1472.44	660.67	1047.73	1430.65	990.166	1653.23	1057.28	1934.5	1166.12	758.018	1057.42	1336.1	1148.42	2121.19	1138.35	1293.72	1087.62	1325.23	966.669	681.822	1363.45	945.785	1134.88	741.349	1798.9	921.397	1494.73
CDC42EP4	GI_48375181-S	1286.17	499.166	562.268	613.945	577.361	873.866	642.363	517.412	641.108	786.129	592.948	864.917	663.083	621.32	776.729	567.49	798.617	555.134	899.578	784.695	595.342	1091.67	606.95	1017.47	584.514	683.474	499.557	564.918	493.517	789.651	988.177	598.732	666.477	855.834	578.738	507.164	625.073	713.812	566.466	895.358	534.22	774.317	561.551	812.507	682.656	820.772	664.232	642.776
APOE	GI_48762938-S	7543.66	7247.6	7583.18	5303.21	6355.45	5302.68	6571.14	7237.19	7429.9	4774.37	4844.27	6783.69	6644.13	8493.67	5368.97	5532.62	5326.12	5457.81	7765.74	5547.25	5206.37	6566.56	6218.76	8377.94	5292.83	6712.34	4207.61	6109.38	6532.81	7584.4	6755.8	4626.15	5782.32	6229.89	5910.26	5232.51	7208.01	5457.04	4351.11	4868.45	4728.77	4940.59	5151.57	4789.34	6591.98	9631.97	5495.67	4625.03
AKT1	GI_4885060-S	2913.43	3265.55	2707.93	3423.92	2620.18	3897.21	3876.19	3540.38	3416.5	2619.52	3782.1	3761.55	4091.13	4465.74	3195.46	3605.13	2376.01	6323.8	2714.01	3062.78	3992.06	3093.28	2007.43	3633.01	3201.65	3638.04	3338.66	11105.1	3186.56	6563.78	3059.56	3132.97	3830.49	3658.22	2560.87	3875.69	4097.31	4180.18	3150.88	3418.66	3485.84	4080.79	4053.26	2826.54	2310.6	6143.07	3786.04	4291.65
ERBB4	GI_4885214-S	507.102	397.692	398.467	564.415	434.541	2303.77	528.741	642.753	761.963	704.683	775.176	560.456	443.51	602.002	477.025	582.952	387.019	418.541	380.052	398.529	1353.29	426.202	1023.76	1553.29	1788.28	880.171	1403.33	1195.32	904.756	1747.31	480.436	428.586	1281.09	563.145	5415.25	3138.19	633.288	3548.18	6565.16	4890.3	1149.37	538.069	5442.51	333.37	1334.43	1160.88	4868.85	983.069
ETS1	GI_4885218-S	2945.61	3759.47	3256.58	1310.39	3298.61	1272.93	3054.51	2987.09	4873.39	2907.16	1712.58	4402.71	3815.49	3522.24	2139.35	3114.59	2501.61	1205.2	2858.62	1485.95	4026.97	3159.53	1712.9	1687.88	2684.47	2942.74	2450.98	1920.7	2725.2	1540.52	2222.18	1838.57	2982.73	1555.47	2628.99	1921.77	3299.96	2211.05	1368.46	2024.12	1743.44	1975.41	1619.99	1957.26	1710.01	2368.74	2203.88	1071.53
GRB7	GI_4885354-S	9742.96	10664.6	10167.2	9869.88	9704.47	11055.2	9979.12	8017.21	7936.87	10915.6	10321.9	9735.28	8101.44	8121.68	11341.8	8485.9	10825.8	9555.96	9076.77	10519.1	8041.43	7501.77	7683.37	9104.75	12676.1	13137.9	12878.8	12511.2	13785.8	13760.6	11081.5	10594.9	10236.5	11141.9	7419.63	9866.7	10719.2	10655.9	9562.64	9138.26	9942.56	7019.26	9598.47	8458.09	8654.27	9998.47	11432.2	11124.9
HCFC1	GI_4885402-S	3038.28	2898.55	2938.91	3677.38	3243.59	3979.34	2935.15	2622.44	3274.95	3249.46	3305.44	3217.68	3088.23	2623.09	3411.27	2865.74	3165.52	1687.69	3234.46	2957.77	3285.26	2992	2053.49	2767.57	3170.85	2893.44	2640.66	3704.44	3623.82	2883.6	2738.65	3753.84	3023.62	3456.89	3146.59	3068.58	3190.11	3497.14	3734.99	3127.65	3258.05	3775.59	3547.4	3157.28	3152.79	3198.84	3412.73	4335.02
HRAS	GI_4885424-A	1256.43	1150.42	1131.03	1395.37	1164.23	2812.5	1199.21	859.318	1072.91	711.313	984.381	1715.9	1172.81	924.809	1090.22	1033.86	1181.09	1082.6	1136.62	1035.67	622.865	1154.97	869.903	1457.63	885.302	1047.73	1248.99	1407.46	904.28	1074.79	940.736	794.35	1243.37	2199.45	706.644	1244.29	1174.21	1301.69	762.999	1168.31	1346.97	1337.25	652.582	1074.07	1142.35	1041.59	1349.91	1577.28
MYB	GI_4885496-S	15574	3973.82	4120.07	10321.4	5051.92	18610.9	10007.9	5100.13	12958.9	11573.6	8257.31	6512.51	7682.75	5654.27	6094.11	5377.89	5336.95	16870.7	9215.74	3131.11	5934.34	2739.17	8506.1	6512.25	15802.6	11656.8	10338.5	14843.6	10515.7	15125.8	7686.29	13041.1	15315.9	14132.3	16915.6	16903.4	11466.1	18550.5	17530.4	15394.5	16396.1	7675.94	20677.7	5145.17	15343	16347.1	13136.4	9957.43
TFF3	GI_48928026-S	7127.21	3148.87	3827.36	12045.7	3067.33	10269	7399.23	3201.57	9134.04	7639.84	11116.2	4944.19	4583.84	6074.81	3888.97	5221.9	2993.99	10508.6	2705.59	5628.24	6280.51	4933.96	6333.44	7291.33	9398.31	11493	9141.59	15074.5	8668.48	11909.7	10613.4	12226.1	11215.1	11680	10755.9	12699.4	10380.5	9534.36	11492.3	11056.9	10633.8	2303.54	12116.6	2912.43	10301.6	11285.2	8193.15	14721
DNAJA1	GI_49472820-S	13560.7	13932.8	16784.5	17026.3	16760.4	18980.8	14286.7	13002.9	13665.2	16786.1	16697.3	15072.3	12216.3	13490.8	13996.8	11726.5	13356.4	9116.93	18494.7	15403.2	15499.9	16822.6	10134.2	12173.1	13729.7	14041.8	13667.5	16047.7	17226.2	11838.4	10939.5	13140.9	14288.1	13695.9	14293	14681.3	14316.1	14790.9	17150.9	11686.9	11844.4	16853.7	18200.2	16357.6	10774.5	13026.2	12740.5	16825.8
BCAS2	GI_49472833-S	1108.29	867.007	951.841	808.956	1029.46	1244.89	762.244	721.191	801.304	812.32	783.261	1031.42	840.155	863.837	671.22	932.661	907.837	671.322	963.046	1011.33	935.976	854.338	650.245	1278.57	828.851	822.381	755.034	835.977	1066.3	622.26	865.795	818.031	809.598	1010.37	663.968	789.346	917.074	883.578	819.803	1112.45	761.508	1107.84	971.646	868.126	1219.16	855.18	927.801	815.131
LY6D	GI_49574517-S	3325.76	3786.94	2407.67	2431.14	2974.85	859.749	761.36	10830.8	1667.3	6087.04	2515.15	7022.14	1448.19	1491.25	7567.97	2851.64	9221.45	956.788	8142.9	4211.95	705.498	2204.54	11583.7	1131.87	1133.8	2236.8	6723.48	657.953	1099.56	729.494	7285.8	1316.18	747.929	937.417	1005.99	841.964	753.959	1019.71	516.473	1584.1	551.154	6240.42	752.212	1047.01	717.365	908.851	1322.63	576.052
ACTB	GI_5016088-S	19194.4	20344.9	20776.7	19972.3	20261.5	20644.7	19533.4	20577.1	20421.9	20280.8	20227.5	20367.7	19245.8	21534.4	20318.3	21041.9	19881.6	16898	19660	19889.3	20509.2	19837.3	18023.4	18030.5	18715	19305.1	18310.5	18972.4	20627.2	21484.1	17673.2	18843.8	19705.7	19528.6	18699.4	18628	19188	18889.4	16529.7	18883.2	18288	20242.1	19060.5	19827.2	18188.5	19862.3	18974.5	17603.5
GSR	GI_50301237-S	1309.74	1585.04	1636.33	2733.36	1883.88	5476.85	3763.6	2761.96	2806.68	2360.95	5031.42	2344.08	1677.07	2031.45	2315.84	1164.93	1900.09	1126.44	1839.41	1617.86	2335.19	1318.69	1008.87	2617.18	2557.23	2110.07	2429.33	4784.18	2467.64	4846.33	1616.87	1240.68	1658.09	1593.45	2776.59	3514.23	3515.07	2910.28	1968.57	8930.35	2444.24	2547.17	1973.18	2060.95	1764.38	1464.48	3253.32	2765.14
LDHA	GI_5031856-S	14295.1	19868	16714	16897.9	17211.6	24115.2	15296	21249.5	15247.5	16143.1	18630	22006.7	10285.7	17504.6	16332.3	18216.4	16695.5	12959.8	18560.8	15313.7	18069	20093.8	12635	11163.5	15400.4	14033	16307	17214.2	15698.1	14325.5	12998.6	21051.1	15298	14569.4	16054.6	15426.9	15930.7	16543.7	21286.1	14525.9	10043.3	21955.7	17180.4	23036.6	10668	13078.8	13812.2	13887
KIF20A	GI_5032012-S	1388.36	1318.47	1439.47	1945.94	1760.21	1934.16	1313.66	2129.05	1420.57	1295.7	1283.14	1422.22	1597.68	1010.35	1374.66	1512.57	1945.18	1391.01	1673.86	1735.97	1767.19	2403.48	1183.96	1763.96	1168.17	1635.1	1311.11	1550.31	1628.96	1457.22	1166.59	1206.42	1075.45	1609.44	1359.23	1299.89	1451.58	1109.98	2030.06	1006.46	1231.74	1995.64	1641.63	1999.04	1324.41	1825.88	1122.5	1655.58
ATP5B	GI_50345985-S	4564.2	3441	5242.74	5185.8	3277.35	16682	5271.86	4392.26	4962.18	3589.85	4070.27	4455.98	4623.92	3954.21	5565.91	3483.41	3486.73	4600.56	4040.53	3726.63	5602.29	4833.6	3388.13	6431.64	3940.65	3312.99	5116.68	4883.8	4093.62	7358.67	3519.67	4507.7	4345.16	3878.22	4150.7	4293.99	5588.52	4063.88	3426.01	3994.59	3698.51	7382.42	3619.87	3621.17	4157.72	4368.5	5313.69	4179.79
EP300	GI_50345996-S	1559.89	1773.26	1741.52	1548.52	2074.74	1850.63	1854.49	1687.23	1859.48	1559.03	1317.93	2131.66	1534.62	1617.99	1925.71	1577.52	1596.15	1147.29	1628.02	2406.9	2175.35	1831	1055.34	1337.28	1426.35	1666.95	1642.39	1391.79	1652.52	1492.11	1411.27	1460.29	1833.36	1251.9	1633.44	1599.01	1813.79	1913.59	1885.41	1671.72	1434.72	1860.58	1751.08	1413.04	1374.7	1821.63	1695.95	1573.84
SCGB3A1	GI_50363225-S	520.595	483.021	509.533	664.912	503.857	695.311	514.289	480.535	689.51	542.832	549.051	533.661	2444.1	502.695	531.519	471.804	504.104	1167.23	529.692	507.819	655.716	543.528	457.25	588.025	619.153	575.169	518.632	1719.13	606.163	551.984	548.212	957.24	531.358	571.509	488.359	534.663	597.941	531.507	546.963	482.823	476.798	531.767	540.816	482.243	488.148	456.092	493.216	551.566
GATA3	GI_50541958-A	5181.21	1334.87	1680.32	7286.41	2477.37	3429.14	3637.16	3630.09	4037.72	6196.76	4532.2	3080.63	2578.71	4741.81	989.196	4053.84	2702.9	3665.64	3661.5	2917.03	4007.29	2204.24	3685.66	5605.27	4585.9	5748.84	4795.35	6121.45	5367.73	7380.77	4089.34	4901.86	8484.1	11243.3	9152.64	10889.5	5039.69	13101.2	11235	13596.2	8071.7	1671.19	12814.8	2538.52	9542.96	10083.3	7318.52	14158.5
IL20	GI_50845426-S	506.769	389.196	424.089	479.997	387.582	449.837	544.396	478.169	494.981	366.467	380.327	376.388	407.821	429.591	350.998	378.92	395.256	495.854	414.745	412.743	404.722	485.763	406.492	374.523	358.936	401.412	522.167	394.486	464.125	373.507	420.988	330.777	988.685	1164.83	383.136	407.272	590.878	651.104	598.91	400.951	354.583	449.391	455.617	363.229	792.034	440.32	388.14	444.599
RAB6B	GI_51036600-S	689.417	582.095	761.688	723.448	701.534	619.209	566.867	655.395	847.676	603.251	577.274	545.321	595.685	674.658	634.78	533.451	516.638	487.798	748.349	1142.5	595.02	599.983	502.011	691.093	831.207	570.516	557.911	505.251	712.72	729.603	578.159	648.76	568.886	646.518	527.46	584.376	536.906	596.059	657.291	559.96	534.934	514.417	651.813	545.919	705.007	555.61	770.837	565.618
GTSE1	GI_51317385-S	1852.57	1055.62	1318.12	1375.11	2110.63	2390.93	968.376	983.001	860.414	1175.57	928.933	1180.06	882.924	868.601	1186.71	1477.13	1786.73	924.313	1274.72	2472.15	1749.53	1537.34	911.747	1166.57	854.937	1148.96	964.45	1298.71	781.581	1704.16	1025.99	1024.12	687.417	3429.27	1400.2	695.172	1042.67	670.238	1253.91	457.211	619	2199.37	759.381	1890.1	860.547	2354.79	471.474	823.163
BMF	GI_51558692-A	947.294	2171.26	1233.9	819.693	1388.03	778.331	1289.08	1211.58	1493.95	1050.62	1077.31	1297.14	1026.17	2205.17	1144.28	1093.52	1144.34	1155.17	1405.94	1574.57	1307.22	1170.25	1026.67	824.543	1514.27	1592.02	1702.34	1671.29	1271.02	1951.25	1090.74	935.711	1226.19	1089.62	1017.61	1484.51	1315.97	1979.09	1154.8	1384.85	761.516	854.429	885.954	813.251	960.862	1256.65	1458.13	1208.27
KNTC2	GI_5174456-S	2402.39	1284.29	2246.3	1405.81	1851.51	4559.35	1227.25	2125.51	849.686	1680.18	1746.92	3659.89	1758.83	1490.18	1617.19	1995.68	4094.35	1257.84	3919.83	2194.01	3300.2	3069.64	1451.94	1485.37	1302.27	1289.95	1057.87	2037.15	1369.88	1612.16	981.271	1157.63	944.966	2723.16	2156.64	1005.6	1477.84	805.974	2941.31	653.072	731.355	4933.88	1442.45	3852.06	1299.35	2721.2	698.492	1690.19
MFGE8	GI_5174556-S	5658.17	4905.26	4679.2	1545.84	15150.8	1441.17	1882.11	2821.66	2616.59	3926.82	1593.33	4039.47	2193.94	3973.96	4340.29	5622.54	3381.53	1603.84	1985.77	7189.66	2826.21	3043.24	2456.83	2731.32	2850.55	2616.2	2349.65	1807.41	1754.71	1878.59	3019.65	1623.99	3361.44	1367.96	2512.21	2380.24	2197.82	2635.66	1537.13	2128.08	1855.64	2762.22	1227.78	2160.33	2375.73	1542.25	3215.09	1071.46
CDC6	GI_51944959-S	1143.16	1310.32	1238.22	1078.6	1478.87	2243.82	1650.28	932.7	1051.36	1298.85	2014.46	1908.85	1700.11	1172.08	1117.42	1228.29	1831.32	913.472	1599.35	1729.95	1687.19	2237.5	953.725	1006.99	1410.56	1291.52	3170.82	1853.21	1301.4	1412.2	2451.03	1898.85	824.759	1281.2	1384.56	1062.81	1945.88	724.241	2037.67	701.993	756.284	2392.07	1298.82	1666.45	1067.33	1836.41	773.159	1988.04
ZBTB20	GI_52694664-S	2364.85	3285.91	1161.85	1048.1	3063.61	1444.32	2181.22	1490.78	2440.18	2163.45	1638.25	2259.75	2315.79	3560.32	2601.8	2553.73	2048.93	920.136	2801.86	1531.27	4065.68	959.754	1702.58	2087.72	1888.58	2484.07	1996.34	1430.84	2136.11	2246.35	2478.49	1845.37	2879.31	1611.12	2315.88	2874.17	2169.59	3666.58	1594.29	3999.74	2068.03	2093.88	3277.23	2373.26	2306.9	1415.54	3519	1141.33
RGS10	GI_52694754-A	17028.2	18965	24550.3	14228.3	24674.1	20148.8	20164.4	16901.3	20860.4	24527.8	17529.3	19196.9	17398.8	14637.5	18906.9	13726.6	16020.4	14490.8	24764.4	14697.5	19896.8	18724.9	13320.3	12522.1	19997.4	16861.5	19868.7	20008.6	22252.3	10950.1	14038	18062.7	18013.4	17726.2	19901.2	19279.5	21236.5	19527.5	16958.6	12881.7	13413.2	20912.1	24296.8	13768.2	13411.6	16429.2	17005	16481.7
PLAU	GI_53729348-S	2923.68	4545.17	5564.79	1701.15	2486.13	912.143	3864.41	3918.62	2689.48	1586.93	2023.41	2938.26	1720.83	4405.64	3163.89	4805.52	2830.42	2247.91	2471.76	3665.36	1020.25	3587.93	3730.46	2260.95	3724.56	4507.08	3406.62	2777.87	2150.77	3404.1	2692.39	3380.62	5027.27	1232.99	2504.11	2713.63	4075.71	2856.83	999.282	1349.63	2180.5	3118.99	1373.63	2511.82	1350.91	1702.27	1782.12	843.642
GMPS	GI_53759143-S	2904.73	2397.53	4213.04	3217.11	3691.9	6206.72	3318.68	3149.56	2619.76	3050.83	2766.21	4595.08	2443.78	2896.31	3083.67	2728.86	4339.65	3578.15	6106.46	3150.38	3398.92	4680.74	3111.96	3601.51	2555.74	2668.92	2442.91	3055.56	2818.09	3000.44	1883.13	3106.68	2470.79	2589.24	2901.2	2379.36	3601.45	2808.63	2960.02	2763.92	2242.81	4916.65	3384.32	5705.71	2173.57	2334.31	3132.58	4132.19
H2AFZ	GI_53759146-S	4923.72	3205.7	2771.99	4255.11	3711.06	3805.71	4496.27	2168.96	4653.96	6271.94	8602.36	4193.1	2236.95	3318.34	2092.88	2739.37	3082.33	2307.75	5920.18	3137.18	6110.65	4588.09	1886.38	2975.49	5616.4	3817.06	3324.36	7290.69	5891.29	2218.75	3121.35	6686.47	2036.17	6156.6	6866.39	4609.62	5688.72	3072.06	4988.1	2147.4	1655.05	7364.49	5154.75	8265.35	1623.36	3820.05	3484.47	5433.16
CX3CL1	GI_54111253-S	1287.88	798.171	958.82	766.613	1458.12	621.586	1090.03	1128.44	876.02	1844.76	595.255	1061.24	730.542	1743.96	917.403	904.603	1068.01	491.609	2834.2	1191.94	848.268	704.513	640.83	533.933	664.195	998.787	1504.17	866.644	649.368	901.252	842.463	610.19	743.413	666.248	612.452	606.386	949.504	582.771	529.712	840.111	631.72	974.252	630.421	714.264	743.798	514.042	912.518	510.98
CHEK2	GI_54112405-A	1836.76	1117.98	1298.94	1427.98	1480.94	2008.74	1447.5	1031.13	1627.63	1378.42	1450.89	1601.11	1552.06	1190.08	966.336	1444.25	1822.32	1581.78	1635.66	1460.76	1508.8	1943.8	1102.54	1144.49	1904.02	1189.16	1527.26	1337.68	1358.68	1152.51	995.873	1821.56	906.298	1751.97	1247.32	1021.02	1572.16	942.824	1137.8	587.594	949.149	1962.54	1634.97	2736.52	1125.39	1854.33	728.176	1311.61
PRDX4	GI_5453548-S	11502.6	11887.9	11175.6	10540.3	11831.9	11565.1	10825.3	11036.6	11123.2	12759.5	11730.8	14167	9779.95	11914.7	12548	11466.3	10842.4	8804.07	13130.8	13498.7	14571.5	12946.9	9803.15	11044.2	11416.7	9992.44	11317.3	12603.1	12697.2	9140.56	10424.4	11916.7	10345.5	13106.8	11271.8	10591.5	11208.6	10421.6	11851.4	8464.12	8858.75	16732.7	10873.3	13414	8917.08	10684.9	10929.3	11237.4
CNKSR1	GI_5453622-S	821.619	540.578	515.06	539.813	478.183	1308.57	578.045	622.081	843.114	754.048	711.514	503.596	770.83	823.252	565.418	744.983	735.314	643.01	583.153	595.232	775.667	499.88	524.73	944.094	914.278	788.746	927.358	957.931	671.122	795.893	656.923	827.41	567.824	692.369	455.308	554.391	494.739	674.548	514.793	994.517	643.754	606.032	763.202	658.811	685.255	650.541	636.488	725.159
PIK3CA	GI_5453891-S	1559.42	1513.59	2179.54	1475.58	1611.67	1026.47	1349.97	1711.22	1819.01	1674.07	1590.23	1920.6	1153.44	1864.32	1569.32	1297.98	1562.72	1402.58	2663.77	1321.64	1755.93	2368.3	1082.19	1747.82	1530.49	1415.68	1266.5	1509.34	1389.31	1164.95	975.827	1496.38	1695.82	1461.51	1469.22	1601.72	1574.36	1777.41	1437.79	1732.48	1803.23	1515.54	1779.41	2002.65	1230.3	1530.85	1938.59	2578.42
RAD21	GI_5453993-S	3965.02	6415.31	9618.55	5722.3	6089.36	6721.86	3811.69	9811.49	4241.22	5737.91	4738.65	7947	7150.1	5227.83	10314.7	5129.11	9986.31	2460.71	8807.99	4991.78	7974.34	7458.94	4198.94	5074.48	4038.67	4349.09	5261.59	4656.46	4077.8	5413.53	2510.28	3681.1	3932.32	2711.48	6164.6	4291.06	3766.32	4735.07	6452.54	6364.66	3682.98	5720.22	7868.84	6122.5	4075	5175.54	4564.48	9526.03
STK3	GI_5454093-S	2854.88	2723.36	3643.26	2797.55	2484.24	1674.54	2223.53	2294.52	2355.62	2644.03	2076	2356.3	2461.86	2425.83	3503.61	2132.53	2571.57	1366.79	2616.06	2779.94	2728.18	1733.33	1618.14	2570.89	1609.25	1751.4	1825.33	2073.93	2610.56	1562.98	1560.91	1931.26	2161.92	1556.33	2331.37	2156.4	2414.82	1947.73	2081.26	4144.08	1682.23	2421.72	2539.08	1821.06	1785.22	1362.28	2856.37	2166.65
PDPN	GI_54792059-A	2199.66	4746.44	4807.61	2230.91	2534.77	840.233	3361.42	2672.79	3697.81	3197.76	2939.49	3211.32	1439	4404.66	1772.49	3259.98	1997.5	1793.47	1970.87	2368.33	1214.07	2107.63	3112.36	1587.51	4347.74	4795.45	3870.81	2257.44	2477.61	1493.46	4009.11	4424.02	4625.62	1502.96	3148.92	5165.29	3486.48	5212.36	1840.02	1491.52	2237.01	2111.59	2154.88	2397.6	3044.09	1360.07	3576.48	831.858
DCBLD2	GI_54792128-S	1626.24	1843.09	1239.04	1444.76	1565.93	2876.37	1936.2	2053.01	1671.92	2092.71	2143.29	2742.06	1391.83	2941.45	1970.61	2663.45	1923.42	1235.19	2152.35	2425.12	2776.72	3126.51	1449.03	2029.67	1610.09	2029.64	1405.22	986.621	1673.86	1334.18	1591.46	2805.8	2843.42	2052.48	1269.79	1576.68	2251.26	2130.05	1761.2	2013.98	1053.78	2760.22	1025.45	3202.03	1578.1	1131.19	2247.82	811.736
RNF2	GI_54792140-S	2170.49	2722.85	3536.89	1399.09	2889.49	3537.27	2494.67	3042.49	3285.21	3969.43	3633.53	3769.9	2682.36	4048.64	3733.89	2287.74	2788.67	3265.61	3211.26	3215.05	4815.38	2773.34	2394.42	2038.67	3668.38	3246.39	2617.91	3431.13	4032.18	2775.79	1727.31	2393.94	3230.19	2440.5	2399.5	3525.78	2461.2	3983.3	3092.3	4452.09	2440.36	3169.86	5445.94	2495.63	2340.69	2129.65	4252.1	3776.56
RPRM	GI_54792141-S	455.13	420.801	425.367	580.631	427.266	1592.47	428.587	403.954	476.776	429.162	431.022	524.472	391.912	405.975	398.486	451.394	430.562	414.603	442.121	424.249	430.06	675.72	398.9	514.03	476.633	430.636	531.317	404.587	485.909	412.352	451.584	434.91	433.408	452.177	421.967	447.538	441.224	424.781	450.874	424.373	428.048	404.795	447.998	418.44	429.534	443.83	416.74	533.315
SERPINF1	GI_54792142-S	2479.34	2478.68	2950.67	1513.76	2224.03	841.491	2816.83	2685.38	3830.26	3004.17	1819.17	2901.59	2053.24	4770.43	2993.58	2423.58	1582.24	1365.82	1808.56	2277.08	1590.97	1819.16	2624.07	2077.64	3044.26	3018.35	3171.24	2296.98	1945.91	1945.7	3671.56	1871.87	3238.9	1027.45	2175.48	3162.64	2775.79	3231.48	1091.1	2773.09	2140.23	2062.17	1283.13	1361.17	1994.48	1482.91	2901.76	683.036
EIF4E	GI_54873625-S	549.285	544.839	551.059	723.371	489.965	558.595	535.57	501.832	716.163	612.48	586.251	517.059	539.163	522.923	552.41	582.014	542.584	594.115	522.787	498.341	479.19	619.605	547.129	556.443	724.841	503.45	516.872	513.154	518.757	834.983	614.331	669.978	724.328	668.914	519.496	556.998	651.298	542.159	529.804	503.421	548.415	523.202	552.09	599.321	558.45	516.294	441.446	513.422
ATP8B1	GI_55774982-S	807.375	883.705	1298.37	1491.99	1227.47	655.785	1748.42	1263.39	2568.33	1690.5	1268.26	1025.2	753.412	1338.03	1013.47	1020.46	780.981	863.841	822.103	794.564	2133.61	608.572	946.946	1028.92	2187.58	1236.12	1362.17	2656.32	1067.11	1262.34	1001.05	2522.09	1718.58	978.178	1480.95	2267.29	2233.78	1996.85	1019.07	1852.88	2495.88	1140.11	2140.05	1087.29	925.19	724.866	2026.63	2893.99
PLA2R1	GI_55953103-A	764.906	821.776	910.317	524.685	758.736	671.083	630.867	834.081	806.427	1130.28	656.937	626.945	1126.04	957.79	909.54	689.745	682.843	436.018	737.051	756.974	914.314	3361.26	782.954	975.378	761.021	1151.54	841.015	550.115	686.483	685.529	684.629	844.212	1080.3	387.044	692.149	1134.17	637.812	1035.06	781.501	1218.37	616.856	2126.67	849.436	797.064	779.439	568.207	1313.98	760.635
SFRP1	GI_56117837-S	10185.2	8390.13	13330.8	4982.76	16909.3	2842.56	9610.48	3103.43	8134.52	11267.2	8991.11	10407.6	12933.6	13490.5	14695.3	12236.8	13884.2	2865.87	9945.4	12796	13101.2	4026.76	8279.17	10956	9654.1	11039	6747.75	7211.31	8961.68	2921.08	11217.6	8368.5	6032.38	3292.57	6515.23	9981.24	9858.37	7428.36	6028.3	8828.32	3982.19	17456.5	6648.17	12327.3	10447.9	2626.74	12885.6	3208.06
BUB1	GI_56118215-S	2062.58	1734.52	2249.58	2142.06	3282.43	4959.6	1268.32	1735.03	904.887	1688.83	2005.72	3289.52	1783	1582.82	2498.07	1293.89	2437.74	854.593	4358.88	1521.44	2468.04	2960.57	1143.53	2272.08	1063.86	1782.48	1084.49	2047.92	1781.89	2135.59	716.259	1353.98	1061.45	1843.18	1287.64	1029.39	1586.43	669.791	1885.42	665.367	874.588	2433.03	1158.38	4522.89	1097.34	2360.79	570.29	1587.34
EP400	GI_56549695-S	1002.29	971.941	859.173	981.976	880.433	1873.97	840.745	885.668	977.437	1061.92	920.413	967.342	942.364	1615.86	905.227	1050.23	1099.46	659.073	1279.44	843.013	950.196	1029.15	650.851	919.661	1229.16	1091.65	763.204	915.602	1179.56	1155.36	1216.66	858.94	1031.37	940.856	1033.99	904.072	1005.38	1063.08	1028.84	1020.02	962.54	868.899	990.741	838.1	829.201	953.401	883.705	1042.58
KLF6	GI_56550082-A	8478	11238.7	6903.54	5805.88	7048.09	2444.75	6595.1	8985.72	9718.12	5819.32	6273.41	6840.62	4789.23	9341.93	7536.79	6089.16	6139.78	2226.04	5013.76	5412.98	5315.18	7268.1	5189.68	4127.31	5543.15	6634.94	7974.4	5028.99	5952.13	4763.16	6045.18	4724.94	7208.28	4516.15	5962.23	6256.32	6219.42	5501.74	4648.63	6757.16	10079.9	4622.38	5791.05	5234.51	7499.59	4323.53	7869.25	4958.91
CXCR4	GI_56790928-A	4130.68	3177.04	2568.65	1149.98	2778.02	1905.52	3148.32	3497.84	4318.43	2428.58	1478.06	4830.65	3080.65	4197.69	1672.89	2378.5	1845.26	1734.72	2277.44	1806.32	3416.64	1970.14	2399.4	2237.51	2912.91	3466.63	2841.39	1664.86	2373.62	2174.92	2127.51	1734.57	3083.62	1625.57	2659.72	2379.1	3730.42	2600.72	2205.85	2012.94	1987.25	2586.38	1302	1559.05	2785.06	2760.92	1580.66	874.792
C11orf30	GI_57164958-S	2070.43	2498.82	2069.97	2091.7	1882.14	1959.32	2386.1	2153.65	2703.95	2252.19	2166.65	2864.8	3000.38	2997.84	1936.85	2129.57	2413.33	2286.22	2760.97	2428.38	3478.45	2333.16	1559.38	2193.57	4120.65	2591.94	2343.7	3331.99	2694.72	1916.73	1708.29	2951.74	2558.79	2797.43	3873.94	2652.39	2735.24	2667.39	2842.27	6110.7	2151.27	3466.17	3048.02	2123.68	1987.77	3445.25	2934.6	2303.48
SIP1	GI_57165348-A	997.805	687.911	1070.77	956.069	1052.34	1533.86	1055.64	967.488	917.358	1089.91	987.389	1381.99	1117.68	882.015	928.86	975.464	971.257	1068.97	1197.58	1002.92	1268.97	1132.83	718.713	814.186	1109.09	961.011	997.105	1109.47	1316.37	1168.02	790.265	1161.68	1172.85	868.729	1083.42	1331.8	1210.64	1064.72	1217.2	1002.52	993.53	1202.58	1087.72	1392.3	726.103	777.813	918.211	1254.06
SLC2A1	GI_5730050-S	3576.38	2832.48	2787.2	3374.38	3050.56	3181.03	2596.39	3527.4	3604.31	2724.14	2575.33	3151.76	3414.37	2485.9	3053.17	3404.42	4083.47	3489.15	3043.05	3766.25	2628.16	3477.58	3329.33	3281.89	3356.3	2712.08	2609.01	2646.95	2921.86	3559.57	3038.64	3340.87	2723.9	3132.82	2916.77	2591.4	2894.07	2742.38	3687.26	2816.6	3629.15	3302.27	3159.67	3711.75	3654.55	3669.71	2729.63	3393.34
MLLT10	GI_57546900-A	6881.33	5323.15	6536.61	4677.74	6047.83	3230.14	5695.53	4148.26	7035.22	7099.83	5574.45	6609.28	3177.65	5404.33	3627.74	3368.48	3875.82	2222.54	5682.94	3668.93	7056.32	6540.49	2526.62	4343.42	6209.25	4194.64	4782.5	4577.71	6249.85	2722.05	2143.81	6670.78	4944.61	3396.05	7821.02	5586.65	6032.18	6560.42	7416.18	5041.07	5051.72	4931.06	6682.31	4197.56	3541.49	2128.49	6414.09	6409.55
H19	GI_57862814-S	638.861	966.564	1510.11	2619.53	4626.28	12742.7	1828.46	859.799	1706.96	1561.65	1834.11	958.086	1048.55	2449.3	1624	2612.21	1397.37	1706.93	717.968	2418.86	1393.08	840.621	4946.21	1827.46	1313.12	3008.52	1552.56	1732.13	729.116	3013.4	2529.46	1618.4	4417.29	1294.88	1109.53	2226.84	1839.35	1817.59	1112.16	3312.39	1889.75	5030.06	1389.95	1250.54	1245.14	890.371	2250.62	855.784
UCKL1	GI_57863311-S	609.81	635.735	668.603	571.014	644.068	1038.43	548.418	626.667	526.381	608.753	533.639	652.12	572.112	596.386	636.014	523.468	509.183	751.7	522.115	535.92	582.837	672.142	587.865	617.445	569.029	561.49	496.682	647.189	615.315	686.543	539.621	561.916	645.646	553.58	532.81	576.019	612.71	738.084	542.951	686.531	610.558	593.42	606.997	633.058	655.995	515.873	602.816	935.928
MMP11	GI_58331147-S	1767.99	7367.41	575.171	1829.37	3996.44	767.005	4271.37	5242.4	4355.61	518.383	1685.76	1568.84	906.129	5727.59	2483.75	4766.98	2620.35	1474.95	777.495	4398.51	489.113	1387.68	5733.12	4085.19	2428.49	6182.22	2853.59	804.788	1523.8	5082.19	1564.94	4707.31	5775.58	2587.03	4293.5	2716.3	4546.37	3749.84	2285.73	1133.97	3770.89	1482.73	3411.73	701.352	2715.4	2760.14	1087.5	856.295
DUSP4	GI_58331238-A	5340.59	4190.07	2563.65	12490.7	2557.6	3975.99	10395	7309.39	4251.47	4436.4	8551.88	6240.35	4180.16	2968.6	5757.05	4455.83	4034.75	3903.54	3900.07	7644.73	5881.52	4425.94	4437.62	9554.22	12812.9	12275.3	7679.45	17484.7	8273.59	16952.7	7432.23	8096.54	6697.65	8284.01	5409.94	15152	10343.9	10367.4	12905.8	9987.2	17178.1	14508.1	10496.9	15960	17319	14441.7	10832.4	6457.23
PDLIM5	GI_58533160-A	3267.47	4230.03	8631.22	1858.82	5179.96	2824.56	3288.28	3242.68	4816.24	4518.2	4385.58	4220.66	1833.93	6310.16	3477.49	3369.01	2874.49	2619.16	2498.39	3357.66	3262.39	2342.95	3029.96	1859.66	3632.58	3535.18	3900.88	3315.02	2832.27	3004.79	2577.23	3286.94	3652.53	2489.26	2635.06	3917.2	3462.28	3722.32	1508.38	4083.82	2509.1	5179.66	3774.09	3626.28	2739.69	1769.03	3664.52	3826.27
SLC2A3	GI_5902089-S	4503.93	7553.99	6467.51	3184.61	3407.75	3287.98	4333.44	4303.79	4526.16	5174.58	7536.62	6349.32	3494.37	7718.58	2476.14	3462.12	4241.8	1703.57	5416.6	3562.71	3989.03	6388.65	4855.53	1964.98	5431.47	4702.33	6108.64	3389.87	5002.52	2224.39	7925.84	5247.61	6754.39	4099.56	5546.28	5791.48	4484.36	3160.25	4874.36	3541.38	2423	5626.06	2615.56	5683.19	4067	2517.85	4922.36	1930.47
CALR	GI_5921996-S	12570.8	11543.5	13933.6	9945.85	11477.9	14468.5	12202.3	11451.3	11326	9989.08	11085.2	15984.3	11378.6	16545.3	11539.5	14933.2	11470.2	12039.1	13867.5	11949.9	13929	12812.4	10416.6	11512.9	10485.3	10848.6	10466.6	11288.5	10399.9	10050.6	9521	11551.2	12165.3	8808.1	9694.82	10065.4	12861.6	9984.25	8512.5	9978.48	8390.37	17107	9036.75	13443	11326.5	12717.7	9673.62	13106.3
F2	GI_5922005-S	467.606	361.137	358.344	426.495	371.818	409.81	360.55	359.305	384.932	389.722	380.39	397.969	328.993	358.473	352.898	347.978	368.156	369.471	376.931	370.496	378.505	376.29	334.275	454.989	459.869	340.081	342.728	358.926	360.435	540.737	393.131	377.402	373.88	377.318	336.894	397.747	389.976	370.515	350.365	368.333	373.065	348.601	339.438	368.205	338.831	346.942	352.115	365.323
NUSAP1	GI_59710089-A	3546.61	2255.85	3309.58	3291.54	3915.55	7600.14	3631.23	2749.61	2843.58	2987.77	3680.46	4843.14	2525.16	2684.1	2762.81	2563.75	3953.04	1812.38	4467.35	3273.71	6818	4200.29	1894.7	3249.46	2880.08	4459.48	2573.9	4775.02	3437.37	3246.56	2195.2	3395.99	2373.68	4139.17	3423.56	3478.97	3921.86	1720.08	4671.94	1466.61	1778.93	6449.48	2817.09	4678.24	2276.9	3955.58	1547.12	3170.28
NRAS	GI_6006027-S	1883.46	2010.43	2895.1	1013.15	2917.62	2561.54	1525.35	1465.07	2200.01	2547.64	1819.48	2741.93	1370.65	3161.84	1993.64	2167.11	2359.88	1322.64	3635.07	2009.72	2847.58	2951.89	1310.87	2081.95	2328.4	1550.86	1751.62	2279.43	3739.12	1641.85	1379.68	2464.19	1906.13	1414.4	1932.74	1642.4	1751.33	1841.5	1896.09	1962.15	1628.95	2990.52	2546.78	3654.19	4650.89	1792.04	2032.48	2033.92
EGF	GI_6031163-S	2162.64	411.976	476.163	698.784	720.85	667.108	1563.81	549.56	1020.58	696.447	1143.83	760.393	1144.82	837.231	525.423	776.553	461.835	3299.04	465.166	604.31	1636.24	514.477	857.756	2892.32	1857.8	954.223	522.162	817.144	1802.41	1143.42	916.631	709.319	524.919	443.527	956.38	774.312	1800	751.557	583.738	810.365	638.098	625.634	1270.18	651.861	1178.04	1780.88	1382.93	2213.13
F2R	GI_6031164-S	1498.42	3553.82	2024.36	2372.24	2389.36	1968.8	3565.99	3149.68	3750.62	3399.39	2389.19	2840.77	2595.09	3641.32	2775.96	2943.73	1892.45	1601.05	1982.96	2454.74	3303.15	3527.47	1822	2033.56	3814.02	4215.17	2699.82	3017.54	3107.32	3397.35	2943.89	3390.49	4578.67	2737.98	2821.59	3704.13	3906.48	3253.41	2315.39	3799.64	2490.48	2054.41	2939.69	2554.14	3180.31	1869.32	4142.87	2424.14
RAN	GI_6042206-S	4393.26	3300.57	4200.66	4521.28	4401.78	7392.44	5692.27	3058.13	4945.02	4971.96	4398.94	5377.25	3379.62	2774.23	4058.07	2901.66	4426.63	3229.71	4603.32	3273.06	4080.34	5847.44	2571.77	3262.27	4888.96	3227.19	3681.3	4257.84	5448.74	3161.51	3214.7	5783.99	4048.76	5266.57	4830.81	3969.53	6206.13	5151.07	6846.58	3714.01	3351.11	4179.64	5976.42	5517.53	3188.45	4150.09	4049.51	5343.82
ACP5	GI_6138970-S	1275.13	1374.67	2500.11	1008.92	1810.6	1736.24	1427.49	1663.28	1800.49	942.63	2045.28	1977.48	1180.68	2353.65	882.152	1000.34	957.863	1166.69	1809.93	1307.78	1283.4	1174.81	978.968	1104.34	2234.58	1267.17	938.41	1015.19	1614.69	1408.73	2095.57	2263.06	1693.72	1291.35	1170.1	1060.74	1613.87	1137.31	861.564	1017.19	1501.68	1025.99	1195.12	1193.47	1217.39	1454.98	1191.47	2181.89
STC2	GI_61676085-S	459.375	434.153	458.387	506.853	453.939	752.425	443.159	467.002	444.151	485.842	445.509	489.549	431.699	471.438	461.034	440.211	451.027	445.522	478.571	459.741	458.276	447.401	420.991	450.923	433.554	453.159	449.745	456.575	450.055	493.634	434.995	439.163	470.228	485.183	424.288	526.356	464.051	440.712	483.337	578.157	571.874	460.549	590.52	418.166	561.776	439.723	515.797	461.237
IGFBP4	GI_62243289-S	2615.81	2968.67	2558.47	2294.5	2496.89	1466.14	2532.8	2522.58	4301.13	3159.97	2624.05	2908.44	2502.04	3778.53	3924.78	4185.53	2452.25	1906.91	1245.68	2986.27	2441.17	2941.91	2722.67	4354.91	3897.22	3738.03	3914.74	2583.08	2055.91	2876.02	6458.96	3058.32	5639.05	2198.87	2655.15	3337.85	2698.4	3189.85	2035.94	3976.07	3451.87	3276.91	2852.59	2639.73	4094.05	2052.6	4080.76	1969.97
KPNA2	GI_62388891-S	7781.74	4992.68	6463.03	4409.95	7310.53	9864.06	4733.17	4058.35	3115.39	4243.91	5501.12	6015.53	4996.63	5450.59	5888.04	4832.03	5616.91	4003.99	8386.45	7257.31	3982.31	12927.1	3092.53	8495.46	4266.45	5381.55	2819.07	9707.4	4474.6	7056.52	4372.41	4302.45	3284.65	8286.95	4587.1	2496.01	5252.72	2337.33	3897.62	2686.44	3351.38	10041.3	4070.5	8565.27	3684.86	7617.68	2433.15	6164.71
TSPAN13	GI_62422581-S	4490.09	3964.31	1826.97	6432.62	2096.36	5146.94	4367.72	3877.89	5560.04	3078.52	8143.19	3054.98	3988	5166.66	2870.2	3612.93	3083.9	3024.86	2812.17	5112.28	8763.09	2014.99	2805.63	5156.14	4861.29	5800.28	4833.27	6254.02	7824.03	5384.9	2914.87	5895.75	4410.49	4562.27	4601.4	7009.3	4580.07	1588.43	5617.05	5328.22	6935.94	5237.02	8826.41	3902.37	4274.31	3818.9	5883.76	13853.8
SQLE	GI_62865634-S	1397.03	1798.86	2356.29	1723.58	1721.22	2438.89	1198.24	3491.56	1731.25	1722.67	2192.02	2216.99	1275.43	1501.72	2601.02	1695.97	2534.01	1035.6	1941.93	2513.47	1509.23	2132.72	1702.94	1687.87	1686.83	1284.68	1666.51	2320.44	1341.79	2479.6	1181.73	2387.84	1639.7	1389.41	1638.97	1692.56	1758.83	1331.56	1576.78	2164.77	1366.27	2056.83	3218.12	1563.76	1474.63	1682.41	1526.32	2468.11
P4HA1	GI_63252887-A	2437.47	4599.88	3131.48	4233.16	4018.99	4544.51	3874.33	3293.78	3864.08	3080.28	5626.72	5175.22	1544.88	5464.23	4196.15	3880.91	4698.29	2595.35	3830.72	3416.41	3516.35	3841.88	3368.57	2127.36	3739.25	3037.1	2918.22	3713.93	4056.26	4141.28	2306.31	6971.02	3661.88	1752.96	3644.95	3485.48	4564.15	4298.84	4232.09	4721.67	2532.26	6762.86	3404.1	5198.54	1946.65	2882.64	4739.97	3147.72
ABL1	GI_6382057-A	3632.05	4973.86	3604.1	3905.88	3277.34	5421.7	4357.9	3921.09	4882.33	4045.51	4185.42	4147.13	3972.46	5264.13	4817.16	4597.23	4570.25	3624.38	3510.13	4663.88	3849.42	3909.67	3383.4	4018.01	4178.4	5020.16	4391.35	4777.82	3843.42	5709.77	5589.15	4711.69	5243.1	4484.88	4110.23	4797.45	4543.37	4666	4528.43	4961.7	3667.44	3767.54	4482.1	3781.59	3753.01	3879.06	4722.57	3863.34
PMS2	GI_64085030-A	1258.39	1126.79	1096.49	1364.5	1075.53	1639.84	1470.54	1470.38	1569.15	1247.64	1700.7	1166.79	1123.11	1258.98	1363.94	899.534	975.993	1059.71	1068.01	1547.97	1959.05	1560.44	816.116	1144.84	1122.07	1176.89	1204.17	1272.46	2247.41	1123.65	964.99	1470.37	1514.17	969.827	1306.98	1139.18	1533.67	1418.03	1673.14	1575.76	1172.77	1420.96	1287.76	1152.18	956.087	902.415	1764.47	1968.07
MAD2L1	GI_6466452-S	1295.38	636.476	953.551	1224.36	1429.67	2095.99	823.397	864.497	811.441	1267.65	1270.39	1725.63	624.48	913.734	973.882	822.45	1142.83	732.136	2257.6	1191.93	1324.8	1298.5	620.592	1068.12	828.817	760.637	593.538	1300.18	902.527	930.259	1097.99	754.138	602.277	2177.23	1054.47	993.722	939.678	592.694	826.214	512.652	641.586	1800.15	947.714	2586.32	665.991	1495.81	598.818	1120.02
BRCA1	GI_6552306-A	920.9	500.854	787.631	595.444	659.488	1217.25	661.46	660.841	604.16	560.732	689.107	723.866	483.01	659.333	816.315	513.714	576.471	388.518	973.341	854.241	485.634	746.36	508.554	685.399	539.773	586.57	446.837	599.197	617.604	525.401	660.691	738.314	493.069	1659.88	542.556	574.337	558.154	434.788	1184.87	440.426	599.887	735.691	470.135	791.376	505.465	554.601	487.132	1212.92
GSTP1	GI_6552334-S	5303.75	3865.33	3717.62	1859.32	3618.47	4083.17	2773.05	6715.33	2625.59	4017.03	1929.45	4565.04	3947.63	4453.06	3619.38	3675.63	3892.08	4185.63	4990.01	4704.21	2982.57	3793.72	5716.67	3326.97	2463.11	4010.79	1271.56	2544.87	1979.68	3930.7	2697.87	1925.82	2925.87	5981.67	1849.52	3995.16	2900.38	2458.73	1197.35	3859.61	3970.79	5000.76	3078.03	4491.96	1875.7	2509.77	2452.87	977.537
NRP1	GI_66912177-A	3175.09	5646.55	6152.98	3624.43	4531.6	2471.81	5240.4	4465.92	5623.61	5423.3	4229.95	3682.63	2460.15	7468.3	3915.71	5954.87	3800.64	1892.27	3537.8	2418.35	4091.26	7158.47	2931.18	2926.34	4086.66	4802.44	4180.97	3775.92	3597.35	3734.68	4775.9	3608.22	6065.2	1998.02	3636.65	4128.01	5082.89	5394.74	2617.86	4551.79	3569.48	4246.36	3095.68	3007.3	3149.98	2180	5351.32	2354.38
AKT2	GI_6715585-S	5940.47	5893.95	4417.06	4866.77	4103.22	6043.19	4371.92	4559.23	4983.9	4171.24	4086.59	5799.53	5355.51	6205.81	5153.44	4878.65	5112.49	6033.38	4183.02	5909.19	4269.49	5366.23	4335.31	6014.84	3459.81	4761.79	3745.48	4424.62	4179.16	5466.48	3955.47	4720.97	5552.6	4431.9	5351.72	4410	4044.74	5291.79	4451.91	6508.78	5424.66	7642.23	6014.46	3503.55	5136.57	3840.38	5144.67	6757.06
LOXL2	GI_67782347-S	911.723	1592.72	1025.7	788.111	1757.37	802.419	908.413	858.348	959.166	600.438	650.308	629.306	472.958	1699.04	1230.2	2218.61	1237	656.427	493.447	968.175	464.942	843.388	1417.93	713.78	817.532	809.457	736.817	561.39	432.74	882.225	1143.78	1352.48	1640.09	729.242	614.619	887.098	848.233	1038.91	518.585	641.67	1074.95	1328.68	615.131	896.261	644.029	481.814	819.399	506.815
LTA	GI_6806892-S	1559.96	1448.99	1096.52	1095.81	1427.04	999.737	1617.16	1308.78	1646.66	1656.83	1055.9	1889.81	2987.68	880.917	884.874	897.771	1590.36	1177.18	1619.28	1039.92	1751.57	1441.08	1133.71	1316.2	1601.1	1317.33	1515.75	1150.98	1985.67	1001.46	919.009	994.437	1093.66	1308.95	1471.03	1216.03	1689.71	1124.28	1192.16	1082.9	981.823	1137.77	1172.89	1257.88	1191.88	1613.32	990.681	1274.28
LRP2	GI_6806918-S	626.769	1735.61	2683.97	545.242	663.294	539.133	447.75	551.621	1190.91	680.224	462.245	1810.31	443.697	471.441	483.794	548.202	1059.36	405.893	555.934	400.569	579.209	441.559	449.087	695.448	1096.47	487.361	460.588	1476.62	789.122	716.878	515.596	740.803	503.858	464.588	514.758	795.064	581.11	1095.91	2074.2	2754.91	2196.84	449.169	6342.95	413.338	1123.59	430.424	2336.16	3996.37
TWIST1	GI_68160957-S	5712.96	8707.96	4875.1	8678.32	7044.92	9012.29	8061.6	7745.47	10209.6	7856.9	8284.05	7962.14	5888.85	8401.15	5833.81	8283.44	7553.27	4461.69	5892.06	6427.6	6709.46	8030.94	6389.42	8951.96	7545.2	8754.45	8274.58	4713.76	8424.19	5234.73	9067.18	7829.53	8442.62	8710.66	9636.3	8302.81	8223.27	8258.24	10391.1	8537.9	5092.89	5504.02	5996.34	7330.49	8649.01	5948.17	9734.96	3243.34
ALCAM	GI_68163410-S	921.041	1219.92	1077.78	2683.66	811.147	1255.02	6174.77	1426.73	2809.35	2432.28	4571.78	1584.96	737.108	2077.75	961.793	1212.08	941.855	1963.53	1225	659.047	979.463	1280.34	970.411	1756.71	1874.7	1518.23	1315.35	2453.97	2089.35	1458.26	988.375	6106.26	1552.3	933.387	1655.95	2297.35	6988.48	2100.16	2423.36	2136.99	1392.45	700.49	1891.46	1699.01	859.595	1307.5	4177.72	2555.08
AFF3	GI_68348713-A	2484.27	1225.92	1264.39	1409.18	2367.22	3901.13	10557.3	1275.91	5312.84	3475.88	5532.47	2357.16	2436.28	1898.17	1319.26	1260.96	1385.55	6026.77	2082.88	1115.55	2993.71	2588.76	2789.9	2999.34	3004.02	4112.58	2404.24	1039.36	1495.85	3467.07	1943.45	8619.63	10060.7	5306.38	4923.07	8471.59	10690.4	4903.22	8315.79	13454.5	14263.3	879.359	8624.83	798.39	8667.56	2659.86	6590.18	13900.5
CES1	GI_68508964-A	510.401	480.856	387.272	448.407	452.44	430.915	438.267	474.087	452.19	413.205	472.83	413.225	403.381	658.837	421.709	404.978	458.881	417.34	459.005	401.935	409.757	439.416	423.189	413.951	518.178	450.968	510.992	463.759	907.071	404.681	938.303	456.931	453.081	418.822	370.925	558.273	424.307	438.82	429.502	521.414	408.296	432.266	505.205	395.758	403.084	429.005	601.065	434.014
CHI3L2	GI_68533254-A	674.929	673.59	2751.52	579.947	1580.12	537.675	424.639	975.953	575.279	4394.65	703.007	1355.62	2029.55	773.119	1473.41	684.189	1031.54	475.134	1548.2	526.693	1097.16	788.009	554.412	746.09	826.964	543.006	525.556	477.658	701.123	408.737	1100.18	624.914	417.52	415.773	551.93	1547.2	471.675	1271.64	829.993	1223.36	407.572	828.401	579.653	436.127	413.478	873.456	1029.66	439.336
HIG2	GI_7019408-S	4469.34	3869.36	4822.1	7985.99	3788.61	4394.49	4581.91	4204.46	4685.55	3751.75	6898.93	3757.74	2783.5	4350.32	4251.47	3769.5	4041.2	5464.92	4365.3	4443.74	3458.48	4499.22	3145.97	5052.59	3190.67	3264.26	3701.41	4386.56	4474.35	4545.9	4415.26	7884.97	3651.6	3462.32	3121.98	4720.09	5009.96	3809.81	3822.9	2417.66	4183.49	5550.21	2865.93	3905.78	3389.55	3829.32	4243.26	3527.69
RUNX3	GI_72534651-A	749.188	698.303	564.262	730.316	772.73	649.836	605.532	627.87	702.748	755.173	510.212	625.52	760.738	664.38	556.734	650.222	758.945	528.29	942.29	780.876	725.373	846.853	590.902	590.379	643.68	575.443	591.824	536.987	764.928	724.809	647.085	492.637	708.085	640.035	631.212	566.051	679.691	570.511	728.616	599.109	550.827	564.982	626.864	804.8	590.231	770.026	537.48	683.635
RBP3	GI_73622265-S	705.566	764.477	734.091	983.927	756.332	951.306	842.184	885.719	1062.55	935.75	819.236	851.407	686.078	703.128	909.081	760.574	906.585	789.323	804.897	847.333	1045.26	949.736	697.418	749.592	879.072	776.194	808.62	826.881	936.927	611.748	804.072	972.786	785.035	844.149	781.537	888.739	916.689	871.868	983.451	867.171	769.125	892.644	903.154	804.893	808.45	806.317	884.398	861.911
AGT	GI_73622269-S	888.943	884.591	3381.46	870.784	835.216	3174.66	761.221	899.977	884.792	933.325	978.564	821.774	871.164	684.307	2545.23	1124.47	783.537	762.014	1037.49	771.232	752.544	857.933	654.512	599.007	1100.42	709.756	2045.07	734.513	894.973	734.452	1229.49	896.134	953.706	790.197	722.118	928.03	970.015	1152.48	908.848	732.751	706.299	685.315	886.711	721.771	894.72	854.413	781.312	817.062
CD24	GI_73623396-S	18400.5	22914.4	24040.3	23130.5	17975.6	14340.5	15584.8	24749	20549.4	22338.8	24063.2	20565.6	12899.9	22369.9	25922.7	19984.8	23470.5	17989.1	28745.2	18479	11158.2	16961.6	17136.5	19644.7	25488.6	20550.4	23378.9	25739.7	22415.8	29032.4	18016.4	20150.7	17619.2	25913.3	23135.3	19461.5	17235.1	15723.6	31909.5	24793.5	24685.5	18144	17130.9	20237.9	12271	21041.6	22327.5	13612.9
SERPINA3	GI_73858562-S	17995.4	10291.9	11483.2	2084.13	11412	3663.14	1531.22	3509.37	5079.07	8952.37	3905.41	6454.67	20273.4	2939.83	7963.45	12000.6	5007.31	1433.03	5375.22	14706.4	22652	4874.59	3953.49	23988.9	5619.53	4409.21	4458.18	1081.5	4773.97	1724.62	10203.6	6199.03	19901.8	1720.34	4266.4	18273.3	1248.01	3941.58	8607.19	11991.4	15477.2	11637.5	19283.8	1869.12	9101.17	3932.31	6039.64	9714.16
LAPTM4B	GI_74271830-S	4526.62	2815.6	4182.95	5462.92	3025.69	6729.12	2408.87	4431.66	2678.26	8389.81	6124.1	5856.53	4376.05	4575.89	6399.51	4417.71	5878.24	1609.88	5303.03	6677.08	7043.09	4008.65	3342.96	4999.44	4017.46	2710.63	1806.73	7237.73	7262.55	3913.93	2814.22	2208.93	2153.22	1968.71	4031.83	2201.94	3094.17	1925.98	2977.88	4948.04	1102.98	6071.02	1764.61	4585.73	2187.36	3822.75	2567.32	4469.75
BAG1	GI_7549801-S	3920.16	3404.43	4231.81	4322.92	4064.07	6630.87	4613.26	2797.52	4064.75	5973.58	4659.95	4068.49	3075.04	3415.08	3382.47	2687.91	2870.24	1929.58	4632.76	4488.81	4838.65	4082.64	2550.32	2819.25	3459.65	3131.58	3957.53	5250.12	3607.51	2677.38	3050.23	4430.17	4180.86	5272.42	4154.75	7371.03	4538.43	6047.02	6565.08	2642.18	4243.16	5963.52	9328.47	6153.58	2836.59	3142.65	5252.79	7361.75
MAPK1	GI_75709178-A	3749.09	5853.88	5244.92	3657.65	6704.18	5638.83	5953.35	4634.18	5588.97	4666.21	5031.52	7026.75	4376.7	7261.07	5756.66	5235.21	5142.13	3164.24	5124.39	5071.8	5477.37	5030.86	3693.41	5261.27	4994.32	5134.78	5712.37	5355.22	5104.67	5806.22	3795.32	5730.19	5270.44	3902.83	5019.03	4624.95	6355.74	4238.53	3796.32	4973.39	3641.99	5607.72	5206.53	5310.51	4188.06	3337.61	5093.53	4355.15
GPX4	GI_75709199-S	3992.11	1699.22	1894.02	2538.26	1760.9	1894.58	2259.48	1954.78	2568.73	1909.82	2079.93	2373.03	1893.14	2017.71	2322.68	2282.39	2028.43	1843.83	1381.82	2110.96	1744.25	2131.02	1574.47	3498.64	2102.83	2036.02	1832.54	1834.17	1601.65	2801.98	2618.87	2538.19	2907.88	3582.26	1551.42	2627.89	2109.68	3396.7	1170.2	3326.34	2025.55	1834.08	1603.71	1492.09	2946.26	2982.21	2214.2	2005.32
ERG	GI_7657065-A	774.48	1533.5	718.443	889.41	918.617	909.744	1215.87	868.562	1436.55	806.953	898.375	784.167	1054.43	1168.3	1417.35	908.259	646.041	555.098	676.252	893.139	974.514	1254.34	643.516	777.541	917.603	1043.34	860.333	786.267	873.528	1095.76	1604.46	722.89	1751.71	670.524	743.761	840.446	966.576	867.974	683.096	1315.46	845.744	983.687	889.866	586.146	956.371	651.084	1253.38	639.953
FRAG1	GI_7657101-S	1083.75	1494.16	1205.72	1860.87	1605.98	2250.71	1441.07	1358.08	1294.44	1376.28	1937.59	2166.35	1169.14	1611.28	1720.07	1173.5	1081.4	1019.78	1149.05	1186.48	1141.51	874.69	928.513	1096.05	1427.06	1249.29	1178.43	1488.93	1190.77	1566.87	998.216	2305.22	1584.38	846.391	1167.85	1871.32	1763.86	1712.91	1312.88	1717.45	1326.52	1302.42	1269.28	1479.63	1524.96	876.254	1677.14	1509.3
UBE2T	GI_7661807-S	9619.61	7076.22	9771.04	9144.26	10134.1	12513.3	7596.93	7901.89	6423.63	11016	11150.3	9844.86	7038.09	6404.35	11569.5	6773.77	10449.9	9454.03	12069.1	10491.9	11519.5	8487.68	5325.67	6909.98	9427.65	8403.95	5823.52	11634.2	12807.5	7834.62	6818.88	8238.32	5800.78	13876.9	9097.41	6895.92	8768.37	5410.56	13141.4	3716.07	4940.65	14841.6	11616.2	11784.8	5029.96	10579.7	4019.72	10473.6
PTDSS1	GI_7662646-S	1798.51	1437.74	2256.87	2090.89	1332.58	3108.17	1363.99	1593.22	1282.96	2423.46	1797.19	2893.18	1945.01	1585.75	2956.65	1790.75	1919.06	837.831	1901.21	2111.73	1539.87	1612.19	1544.69	2091.63	1118.49	1273.91	1008.86	1318.89	1508.63	1400.89	873.163	1303.11	1662.48	1199.88	1220.84	1074.3	1091.08	1213.75	1065.13	1399.47	785.047	1718.12	1246.16	1558.54	1124.19	1614.51	1455.05	1560.99
ABCB1	GI_7669470-S	582.868	566.693	518.366	587.056	426.678	526.911	599.006	541.674	755.263	970.94	653.664	600.998	598.2	580.501	486.359	462.35	483.464	512.653	654.105	459.636	1111.18	467.507	398.823	662.115	686.511	725.656	649.711	640.173	476.301	458.937	508.29	593.56	668.507	527.309	541.574	578.672	714.409	585.424	464.26	728.657	412.668	482.675	497.817	615.696	677.133	474.692	1170.92	528.864
BNIP3	GI_7669480-S	4432.22	3939.66	3620.87	12746.4	4820.14	10753.8	2999.81	3920.37	6750.67	5090.69	4283.25	5879.97	2465.03	4647.98	2649.14	3369.51	5471.2	2932.03	3055.82	6479.28	6940.68	2542.8	2831.01	2948.56	5422.35	2038.11	3268.35	2916.47	5399.23	3878.66	2831.3	8510.33	2574.02	4333.86	2760.18	4796.57	3224.64	6143.91	8359.11	3194.84	5357.48	11851.2	4861.62	3852.56	2938.19	2937.8	4463.65	3930.81
POLQ	GI_76881816-S	1258.66	689.349	1063.16	1282.5	882.604	2372.05	762.83	872.254	820.599	931.108	739.271	1338.02	705.046	986.105	840.175	813.208	1106.37	1071.84	1833.79	974.706	1140.83	1458.51	647.817	992.319	804.673	915.41	696.581	1224.84	1294.81	1151.72	676.849	829.729	863.704	935.797	989.735	764.338	1046.47	664.411	924.654	514.428	665.639	1139.69	768.956	2047.03	725.646	1099.55	658.731	906.769
Pfs2	GI_7706366-S	1272.48	614.189	655.731	840.927	737.634	813.832	594.765	559.178	643.452	694.145	635.031	859.232	489.508	631.412	565.303	617.679	785.6	480.51	806.459	881.023	944.059	792.111	552.416	865.984	686.964	531.686	469.84	651.462	592.211	501.52	840.611	735.143	790.234	1891.49	846.385	549.313	621.635	521.022	642.081	473.3	714.188	1124.58	714.722	765.604	551.967	1058.43	475.065	798.446
SLC14A1	GI_7706676-S	497.549	477.311	470.512	531.498	462.388	488.736	480.45	481.551	705.76	495.004	537.076	550.252	445.244	446.221	415.462	430.786	480.182	499.878	489.852	492.266	2443.83	983.635	414.438	479.812	617.969	481.925	503.524	444.087	533.049	443.619	444.856	597.766	459.184	444.811	550.688	464.778	501.152	493.112	559.435	528.1	443.556	452.546	542.841	488.332	455.493	530.624	561.637	536.951
EIF1	GI_77404355-S	8327.59	10235.7	10332.3	7319.69	9109.53	11613.6	9988.8	5993.39	9870.66	10039	10449.4	9282.32	9231.77	10122.9	11512.3	7486.24	7384.95	6012.1	8841.28	9628.04	9467.43	10441.7	6917.17	6591.75	9747.39	8557.69	9478.51	10703.4	9208.78	6700.35	9993.45	10646.2	9256.61	10942.9	9219.1	9187.97	9511.93	10512.8	12523.5	11304.2	7988.32	9123.64	9616.07	9235.01	10084.2	8247.89	9385.56	14180
RARRES3	GI_8051633-S	12101.6	9713.78	9422.73	12321.2	6524.1	7563.78	13774.7	10770.9	12613.3	11609.8	11906.8	11498.4	11182.5	8818.9	5539.93	7213.08	9313.95	13071.4	13354.8	6648.74	11578.7	6713.99	9831.43	10317.6	12404.3	9166.25	10893.3	9899.45	17374.5	9064.55	9925.49	11541.2	10269.5	10583.5	13519.7	11977.5	14544.8	11498.1	15296	14604.2	12655.2	11631.1	15611.7	11499.4	16821.5	21330.1	19084.4	19379.2
MAPT	GI_82533197-A	832.055	959.779	869.946	1561.28	854.161	998.874	1110.96	941.456	1200.38	912.46	1117.13	879.749	837.919	856.68	874.466	1056.03	1013.36	810.429	963.481	1084.27	1037.04	1038.11	1038.29	990.538	1043.52	948.173	952.51	847.84	1535.98	1379.86	897.859	893.588	1948.07	1168.94	1072.76	1342.49	1316.78	2024.96	1594.59	918.803	1060.48	859.747	2014.54	805.268	1539.17	1129.15	1152.94	1112.92
EEF1A1	GI_83367078-S	1059.33	2056.8	2000.51	1320.94	1554.19	5564.57	1872.95	1202.71	2076.01	1991.46	1749.67	2023.7	1987.05	1561.71	2746.57	1755.62	2003.78	1959.12	1844.85	1276.64	1684.56	1334.04	1721.43	1297.43	1749.21	1401.87	2150.38	1493.91	1312.91	1349.97	1448.45	1644.6	1858.55	1799.01	1503.77	2136.03	1940.94	2088.59	2334.13	2672.56	1296.74	1437.06	1516.04	1205.77	1548.91	1489.56	1983.35	1775.95
GAPDH	GI_83641890-S	8936.24	11132.5	8423.19	8469.16	10322.8	12394.3	6156.88	7621.15	6557.14	9510.74	7787.94	12376	4692.41	7158.06	8163.8	8165.15	6833.72	3167.92	9705.06	6619.45	6229.95	9029.27	10571.3	6222.38	7696.36	5049.86	5609.72	7586.43	11281	7929.93	6007.66	8039.38	5008.08	8242.17	6937.45	6075.91	6444.84	5647.72	8727.58	5238.23	6135.19	10323.5	5698.24	11123.1	5721.91	7962.64	5249.31	5012.14
AURKB	GI_83776599-S	1302.98	801.305	756.038	939.684	889.255	1885.83	636.728	837.182	813.487	741.288	747.178	962.821	675.154	748.087	851.758	914.257	886.335	593.842	948.923	949.137	881.868	1084.13	579.974	875.556	938.059	719.257	745.527	868.188	914.701	839.555	897.863	735.993	830.594	1673.6	838.808	801.726	719.979	769.711	975.763	769.876	810.669	819.997	908.286	1004.86	691.935	935.825	696.584	914.412
TP53	GI_8400737-S	1155.79	2309.61	1306.2	1853.16	1601.61	2512.76	2215.2	1925.27	2143.36	1592.87	2093.65	1151.03	1599.59	2700.41	3566.74	2094.19	1399.46	2260	2547.77	903.104	1460.61	2870.4	1062.58	2417.91	1704.95	1704.45	1251.98	1797.71	1804.8	2252.06	1817.68	2069.5	2073.53	1823.81	2018.46	1615.71	2157.05	2206.86	1096.79	1888.04	1656.05	1199.12	2156.38	1649.1	1881.86	1787.34	1365.33	1027.64
EIF5B	GI_84043962-S	16453.5	13290.7	13458.7	9961.51	12678.1	14755.6	13043.1	11457.3	11697.5	12859	12134.7	11826.2	9978.62	13218.3	10399	8697.08	10284.3	8677.91	13315.3	7867.16	12894.4	14103.1	9287.31	9778.77	12074.3	10633.3	11479	12903.3	13427.3	8152.09	9871.87	14671.6	11241.3	9633.58	14079.1	13385	14509.2	12972.3	12525.4	10831.7	10214.7	12634.7	11032.6	11837.3	9826.67	7860.14	11712.2	12072.8
SDFR1	GI_9257239-A	4069.95	5799.54	4729.6	4149.8	5164.5	5743.52	7605.88	5656.14	5969.64	6134.14	5243.02	6782.42	3202.59	6702.52	5576.85	5761.62	4887.68	4918.37	4740.07	7199.23	5712.44	6864.36	3952.67	3963.65	6357.23	5492.78	6371.22	5389.32	6543.54	5979.54	4330.74	5708.93	6557.34	3941.29	4113.81	5657.59	7690.04	6149.88	4608.82	7260.92	5068.9	5038.75	8005.93	4717.94	4577.56	4137.39	7055.77	8213.84
TIMP2	GI_9257247-S	3923.14	7394.19	4513.13	3372.17	6905.65	3052.4	4980.03	5704.19	7604.65	4283.83	4435.67	5364.42	2513.54	8856.51	7178.54	6848.63	3917.78	2300.94	4590	5527.85	3303.21	5073.85	5043.9	6475.16	6105.05	8190.8	5737.31	3568.23	3801.1	4918.54	6141.58	6327.4	8436.64	3877.15	4784.59	6867.3	5180.84	5460.07	2862.76	5793.66	4290.98	4654.77	3484.73	3178.23	5522.13	3603.7	6285.95	2502.94
VWF	GI_9257255-S	997.38	1273.75	975.022	1261.15	1118.72	1064.23	1271.67	967.447	1942.21	1056.93	1038.71	1334.03	1113.49	1833.59	1377.11	1284.53	814.954	603.603	845.601	959.075	1263.06	849.21	833.942	1246.27	1134.14	1234.85	1159.43	1070.63	943.948	1650.5	2149.26	915.831	2158.49	793.933	1084.38	1013.06	1380.55	1209.72	936.415	1669.7	906.876	1149.29	958.467	751.255	1124.09	870.61	1444.93	1002.03
GADD45A	GI_9790904-S	11681.7	6642.35	4691.7	3928.38	10827.2	16500.2	5514.52	7577.1	6601.98	5660.94	7916.44	6159.88	3828.87	7686.52	4060.11	6259	4363.76	6602.78	5162.13	3587.52	4428.23	5508.32	4095.5	2616.17	6924.93	5442.27	7258.27	7961.08	5045.14	7016.02	7667.46	6951.45	4638.51	5746.94	6077.14	5927.01	6006.19	7515.18	6908.24	4947.71	3577.57	3633.65	3845.86	6377.13	4434.28	5975.44	7378.68	6377.71
LAMC2	GI_9845499-A	3292.96	2081.18	2461.99	705.226	7169.12	1528.87	590.505	6856.42	1123.67	1144.48	1185.93	3555.73	681.054	1633.47	2948.58	2761.69	2820.35	844.777	2349.04	818.685	873.186	7950.63	1113.17	1349.52	2454.15	4257.8	1729.72	1213.98	2243.24	536.335	2052.64	1003.51	787.596	559.658	785.154	950.076	650.723	3127.48	816.494	1152.67	962.672	4217.58	1087.91	8767.8	1112.47	790.579	1382.54	730.598
S100A4	GI_9845515-A	14323.7	15323.1	15415.6	13453	16308.8	12705.3	14580.7	13923.5	15424.8	15072	14347.4	15824.4	13237.8	14247.7	20956.8	13840.6	14552.9	12448.8	15464.7	14050.3	14819.3	14138.2	14190.1	12983.6	14711.4	13326.1	13356.8	13616.8	14789.8	13143.1	14431.7	14091.9	13361.5	12324.1	14473.2	14141.1	16102.8	13559.9	13272.2	14478	14078.6	14431.9	12431.4	14626.1	13422.4	13188.9	14703.2	12271
ABCC1	GI_9955955-A	3080.45	3752.49	2924.52	2595.05	2973.55	3337.27	3158.79	3317.61	2453.78	2743.71	2525.17	3466.78	3557.66	3787.79	2467.01	3434.38	2932.63	2713.61	2697.39	3004.66	2868.25	2804.05	2707.03	2964.7	2865.46	3132.27	1988.42	2683.99	2705.39	3700.96	2769.75	3247.22	2893.11	2056.8	2010.04	2216.87	3241.88	2703.85	1973.58	2674.94	2450.79	3045.47	2091.59	2438.36	2068.39	3264.93	2072.41	1616.97
[truncated: 38 more columns]

## Sheet: PAM Work (Do not Edit!)
Threshold	Training Error	Number of Genes	Dummy Y	Threshold	Misclassification Error	Std. errors	Number of Genes	Dummy Y	Threshold	HER2+	HR+	TN	Number of genes	Dummy Y
0	0.104651	0	0.4	0	0.151163	0.0414467	0	0.4	0	0.375	0.12963	0.125	0	1.2
0.277559	0.116279	0.277559	0.4	0.277559	0.151163	0.0419752	0.277559	0.4	0.277559	0.25	0.148148	0.125	0.277559	1.2
0.555118	0.104651	0.555118	0.4	0.555118	0.151163	0.0419752	0.555118	0.4	0.555118	0.25	0.148148	0.125	0.555118	1.2
0.832678	0.104651	0.832678	0.4	0.832678	0.151163	0.0419752	0.832678	0.4	0.832678	0.25	0.148148	0.125	0.832678	1.2
1.11024	0.0930233	1.11024	0.4	1.11024	0.151163	0.0419752	1.11024	0.4	1.11024	0.25	0.148148	0.125	1.11024	1.2
1.3878	0.0930233	1.3878	0.4	1.3878	0.127907	0.0385862	1.3878	0.4	1.3878	0.25	0.111111	0.125	1.3878	1.2
1.66536	0.0930233	1.66536	0.4	1.66536	0.116279	0.0417107	1.66536	0.4	1.66536	0.25	0.111111	0.0833333	1.66536	1.2
1.94291	0.0930233	1.94291	0.4	1.94291	0.116279	0.0410441	1.94291	0.4	1.94291	0.25	0.111111	0.0833333	1.94291	1.2
2.22047	0.0930233	2.22047	0.4	2.22047	0.116279	0.0410441	2.22047	0.4	2.22047	0.25	0.111111	0.0833333	2.22047	1.2
2.49803	0.0930233	2.49803	0.4	2.49803	0.127907	0.0450305	2.49803	0.4	2.49803	0.375	0.111111	0.0833333	2.49803	1.2
2.77559	0.104651	2.77559	0.4	2.77559	0.174419	0.0434438	2.77559	0.4	2.77559	0.75	0.111111	0.125	2.77559	1.2
3.05315	0.104651	3.05315	0.4	3.05315	0.162791	0.0411765	3.05315	0.4	3.05315	0.75	0.0925926	0.125	3.05315	1.2
3.33071	0.116279	3.33071	0.4	3.33071	0.174419	0.0360145	3.33071	0.4	3.33071	0.875	0.0925926	0.125	3.33071	1.2
3.60827	0.116279	3.60827	0.4	3.60827	0.174419	0.0365155	3.60827	0.4	3.60827	1	0.0925926	0.0833333	3.60827	1.2
3.88583	0.139535	3.88583	0.4	3.88583	0.186047	0.0397356	3.88583	0.4	3.88583	1	0.0925926	0.125	3.88583	1.2
4.16339	0.139535	4.16339	0.4	4.16339	0.186047	0.0397356	4.16339	0.4	4.16339	1	0.0925926	0.125	4.16339	1.2
4.44095	0.151163	4.44095	0.4	4.44095	0.186047	0.0397356	4.44095	0.4	4.44095	1	0.0925926	0.125	4.44095	1.2
4.71851	0.151163	4.71851	0.4	4.71851	0.197674	0.0373422	4.71851	0.4	4.71851	1	0.0925926	0.166667	4.71851	1.2
4.99607	0.151163	4.99607	0.4	4.99607	0.197674	0.0373422	4.99607	0.4	4.99607	1	0.0925926	0.166667	4.99607	1.2
5.27362	0.186047	5.27362	0.4	5.27362	0.232558	0.0359042	5.27362	0.4	5.27362	1	0.0925926	0.291667	5.27362	1.2
5.55118	0.186047	5.55118	0.4	5.55118	0.244186	0.0308766	5.55118	0.4	5.55118	1	0.0925926	0.333333	5.55118	1.2
5.82874	0.209302	5.82874	0.4	5.82874	0.290698	0.0205445	5.82874	0.4	5.82874	1	0.0740741	0.541667	5.82874	1.2
6.1063	0.267442	6.1063	0.4	6.1063	0.302326	0.0221851	6.1063	0.4	6.1063	1	0.0555556	0.625	6.1063	1.2
6.38386	0.325581	6.38386	0.4	6.38386	0.325581	0.0251581	6.38386	0.4	6.38386	1	0.037037	0.75	6.38386	1.2
6.66142	0.372093	6.66142	0.4	6.66142	0.337209	0.0242623	6.66142	0.4	6.66142	1	0.037037	0.791667	6.66142	1.2
6.93898	0.372093	6.93898	0.4	6.93898	0.372093	0.0059514	6.93898	0.4	6.93898	1	0.0185185	0.958333	6.93898	1.2
7.21654	0.372093	7.21654	0.4	7.21654	0.372093	0.0059514	7.21654	0.4	7.21654	1	0	1	7.21654	1.2
7.4941	0.372093	7.4941	0.4	7.4941	0.372093	0.0059514	7.4941	0.4	7.4941	1	0	1	7.4941	1.2
7.77166	0.372093	7.77166	0.4	7.77166	0.372093	0.0059514	7.77166	0.4	7.77166	1	0	1	7.77166	1.2
8.04922	0.372093	8.04922	0.4	8.04922	0.372093	0.0059514	8.04922	0.4	8.04922				8.04922	1.2

## Sheet: PAM Plots
Training Confusion Matrix (Threshold=3)								Settings Name: Settings1
True\Predicted	HER2+	HR+	TN	Class Error rate				Offset Quantile	50		Offset Value	849.926
HER2+	4	1	3	0.5					both		RNG Seed	420473
HR+	1	50	3	0.0740741				Prior Distribution (Sample Prior)
TN	0	1	23	0.0416667					Class	HER2+	HR+	TN
									Prob.	0.0930233	0.627907	0.27907

## Sheet: PAM Output
List of Significant Genes for Threshold = 0
Settings Name: Settings2
Offset Quantile	50		Offset Value	849.926
	both		RNG Seed	420473
Prior Distribution (Sample Prior)
	Class	HER2+	HR+	TN
	Prob.	0.0930233	0.627907	0.27907
id	name	HER2+ score	HR+ score	TN score
ERBB2	GI_4758297-S	0.7884	0	-0.0366
GATA3	GI_50541958-A	0	0.4191	-0.753
MYB	GI_4885496-S	0	0.3214	-0.6898
XBP1	GI_14110394-S	0	0.2377	-0.5663
TFF3	GI_48928026-S	0	0.1555	-0.5108
MMP7	GI_13027804-S	0	-0.1734	0.4172
TFF1	GI_4507450-S	0	0.1738	-0.3909
FOXA1	GI_24497500-S	0	0.1418	-0.3827
CRYAB	GI_4503056-S	0	-0.0894	0.3707
SLC39A6	GI_12751474-S	0	0.2194	-0.3089
AFF3	GI_68348713-A	0	0.2279	-0.3048
THRAP4	GI_41281495-S	0.2815	0	0
NAT1	GI_42741670-S	0	0.1601	-0.2431
MLPH	GI_34222365-S	0	0.0843	-0.2416
ESR1	GI_4503602-S	0	0.1874	-0.2205
DUSP4	GI_58331238-A	0	0	-0.1953
LY6D	GI_49574517-S	0	-0.0858	0.1626
NDRG1	GI_37655182-S	0	-0.0094	0.1289
CTSL2	GI_23110959-S	0	-0.0376	0.1005
RARA	GI_4506418-S	0	0.0111	-0.0944
ILF2	GI_24234746-S	0	-0.017	0.0802
GRB7	GI_4885354-S	0.0798	0	0
ENO1	GI_16507965-S	0	-0.0383	0.0705
ERBB4	GI_4885214-S	0	0.0516	-0.0317
SPP1	GI_38146097-S	0	-0.009	0.0452
MMP9	GI_4826835-S	0	-0.0384	0.0036
RARRES3	GI_8051633-S	0	0.0106	0
PERP	GI_31377721-S	0	-0.0099	0
OXCT1	GI_47458829-S	0	-0.0089	0
CXCL1	GI_4504152-S	0	-0.0073	0

## Sheet: PAM_Export
SYMBOL	NNN_10533	NNN_2220	NNN_2239	NNN_2380	NNN_2565	NNN_4057	NNN_4554	NNN_5138	NNN_5149	NNN_5383	NNN_5415	NNN_5925	NNN_6577	NNN_6984	NNN_7381	NNN_7549	NNN_7564	NNN_7792	NNN_7830	NNN_8557	NNN_8632	NNN_865	NNN_9043	NNN_927	NNP_16458	NNP_2063	NNP_2799	NNP_6337	NNP_6353	NNP_6875	NNP_8509	NNP_968	PNN_1100	PNN_12422	PNN_1639	PNN_2848	PNN_4150	PNN_4803	PNN_5174	PNN_5514	PNN_6791	PNN_7407	PNN_8163	PNN_8245	PNN_945	PNP_12508	PNP_3442	PNP_3552	PNP_5860
AFF3	2484.27	1225.92	1264.39	1409.18	2367.22	3901.13	10557.3	1275.91	5312.84	3475.88	5532.47	2357.16	2436.28	1898.17	1319.26	1260.96	1385.55	6026.77	2082.88	1115.55	2993.71	2588.76	2789.9	2999.34	3004.02	4112.58	2404.24	1039.36	1495.85	3467.07	1943.45	8619.63	10060.7	5306.38	4923.07	8471.59	10690.4	4903.22	8315.79	13454.5	14263.3	879.359	8624.83	798.39	8667.56	2659.86	6590.18	13900.5	8611.83
CRYAB	14778	18185.7	26742	13696.2	18873.1	3236.67	10234.5	8316.37	9806.21	13507.5	14176.1	15874.4	11410.8	14152.6	23393.3	15406	13387.9	6112.33	10387.5	15872.9	6102.48	12455.1	8268.06	16516.3	7122.32	10324	8643.52	5378.11	5498.57	4614.48	10546	10968.5	8926.77	4450.46	8279.47	9420.18	10446.5	8825.52	8454.01	9521.65	8119.85	8692.74	6348.85	2701.56	8645.17	2988.89	11445.2	6185.84	12439.9
CTSL2	1862.02	2578.91	1980.14	4798.52	7426.47	7968.53	1913.89	11191.2	1495.94	9849.94	4814.6	4527.5	2340.94	1741.58	4857.69	3237.57	9167.2	2242.1	3187.12	6915.84	4487.75	4824.86	1953.66	11490.1	4269.85	3219.91	2191.85	4709.06	2969.26	1638.62	3642.43	3008.34	947.868	2192.57	1706.13	1619.92	2256.04	1272.99	2847.86	634.401	1001.22	6397.3	2726.52	11378.7	1451.87	1645.48	1798.52	855.652	1042.92
CXCL1	10593.1	4368.78	10920.4	5427.03	10960.5	6195.71	2559.23	19395.3	6428.46	8563.89	7821.96	5266.36	5202.7	9190.53	3753.69	7902.94	8248.06	3495.84	11362	3614.7	5188.16	9216.09	3804.61	5621.77	6696.28	6769.02	5435.09	7967.6	5882.22	2220.08	9644.88	5218.7	4694.11	4054.64	4180.34	4227.57	2581.42	6481.32	3439.36	2708.09	2743.34	12531.1	3731.92	13629.5	5401.81	2826.12	3322.04	2269.9	2909.85
DUSP4	5340.59	4190.07	2563.65	12490.7	2557.6	3975.99	10395	7309.39	4251.47	4436.4	8551.88	6240.35	4180.16	2968.6	5757.05	4455.83	4034.75	3903.54	3900.07	7644.73	5881.52	4425.94	4437.62	9554.22	12812.9	12275.3	7679.45	17484.7	8273.59	16952.7	7432.23	8096.54	6697.65	8284.01	5409.94	15152	10343.9	10367.4	12905.8	9987.2	17178.1	14508.1	10496.9	15960	17319	14441.7	10832.4	6457.23	4095.29
ENO1	23113.4	19224.7	20395.7	19906.1	21097.6	24284.1	18181.7	19064.8	17786.6	17863.3	19855.4	18671.7	18335.6	16297.5	18816.5	17000.8	20111.6	14462.1	19773.3	21440.8	17375.9	22031.2	16700.2	17585.9	16979.5	18077.6	16759.9	19000.7	19973.9	17191.6	15272.4	18905.6	17090.6	19481.7	17681	15954.8	18753.8	16484.6	20032	13301.4	14486.7	24751.4	14369.3	20878.1	16128.8	17978.6	15034.8	13182.1	9770.79
ERBB2	2264.89	1552.67	1371.41	1431.66	1354.03	953.179	2306.89	977.102	1475.67	1083.55	1892.44	912.247	1112.16	1614.03	2285.93	1649.26	1735.64	1346.96	978.236	1398.7	1117.94	1060.42	1227.83	1817.79	10678.6	8636.64	8212.57	9403.81	13487.3	17132.6	4650.46	2285.21	2046.39	2279.8	963.828	1038.7	2962.12	2536.4	1088.52	2511.79	1946.34	1399.33	2515.72	887.692	2020.75	3054.87	5550.96	4947	2524.48
ERBB4	507.102	397.692	398.467	564.415	434.541	2303.77	528.741	642.753	761.963	704.683	775.176	560.456	443.51	602.002	477.025	582.952	387.019	418.541	380.052	398.529	1353.29	426.202	1023.76	1553.29	1788.28	880.171	1403.33	1195.32	904.756	1747.31	480.436	428.586	1281.09	563.145	5415.25	3138.19	633.288	3548.18	6565.16	4890.3	1149.37	538.069	5442.51	333.37	1334.43	1160.88	4868.85	983.069	2539.46
ESR1	1150.61	673.459	656.8	897.164	668.968	807.649	712.632	753.769	1026.13	901.404	862.908	789.746	876.005	728.065	592.089	663.674	716.774	691.348	702.529	804.142	822.746	863.099	1659.2	589.742	1176.28	775.071	1035.2	658.174	816.192	760.945	863.439	757.031	3568.26	3220.31	2751.68	6107.73	756.136	3298.73	3448.37	4126.28	4127.85	1037.76	8989.78	672.246	3655.35	4769.04	2560.59	3552.83	4551.19
FOXA1	1303.25	620.897	522.702	2273.69	651.73	2276.74	4586.96	1603.21	2120.3	721.277	2730.85	560.676	2011.1	978.912	2245.19	880.699	544.432	4744.73	596.055	926.607	833.475	641.134	1270.9	1225.65	2436.44	3407.46	3243.28	3913.22	3591.48	6636.41	1987.21	4164.51	4562.86	3778.49	3164.08	4218.09	4047.69	6121.63	3922.81	6450.77	3558.74	1000.32	5798.83	908.244	3731.06	4747.07	2476.62	5452.36	2440.95
GATA3	5181.21	1334.87	1680.32	7286.41	2477.37	3429.14	3637.16	3630.09	4037.72	6196.76	4532.2	3080.63	2578.71	4741.81	989.196	4053.84	2702.9	3665.64	3661.5	2917.03	4007.29	2204.24	3685.66	5605.27	4585.9	5748.84	4795.35	6121.45	5367.73	7380.77	4089.34	4901.86	8484.1	11243.3	9152.64	10889.5	5039.69	13101.2	11235	13596.2	8071.7	1671.19	12814.8	2538.52	9542.96	10083.3	7318.52	14158.5	9208.93
GRB7	9742.96	10664.6	10167.2	9869.88	9704.47	11055.2	9979.12	8017.21	7936.87	10915.6	10321.9	9735.28	8101.44	8121.68	11341.8	8485.9	10825.8	9555.96	9076.77	10519.1	8041.43	7501.77	7683.37	9104.75	12676.1	13137.9	12878.8	12511.2	13785.8	13760.6	11081.5	10594.9	10236.5	11141.9	7419.63	9866.7	10719.2	10655.9	9562.64	9138.26	9942.56	7019.26	9598.47	8458.09	8654.27	9998.47	11432.2	11124.9	8662.45
ILF2	7801.44	6960	9309.36	6267.92	9838.68	13219.7	5869.87	7768.51	6592.6	9657.1	7813.59	10846.7	8116.56	10943.5	11648.9	8100.38	8906.54	6479.37	9833.14	8880.11	9702.81	9200.18	6744.32	8064.33	6829.23	7549.81	7774.84	8938.41	8843.26	6943.31	5187.63	5661.36	6324.08	5865.63	6718.59	5472.24	6005.14	7293.27	6569.84	7050.99	4536.85	12069.5	7141.41	8859.57	4966.99	5979.62	6454.9	6211.92	3492.99
LY6D	3325.76	3786.94	2407.67	2431.14	2974.85	859.749	761.36	10830.8	1667.3	6087.04	2515.15	7022.14	1448.19	1491.25	7567.97	2851.64	9221.45	956.788	8142.9	4211.95	705.498	2204.54	11583.7	1131.87	1133.8	2236.8	6723.48	657.953	1099.56	729.494	7285.8	1316.18	747.929	937.417	1005.99	841.964	753.959	1019.71	516.473	1584.1	551.154	6240.42	752.212	1047.01	717.365	908.851	1322.63	576.052	1812.51
MLPH	1283.3	656.635	450.95	1729.63	668.072	647.079	4049.23	993.817	1966.75	512.736	2010.07	505.206	761.749	725.321	675.946	571.557	598.532	2384.87	564.369	819.596	1578.04	745.49	836.72	1579.14	2014.31	3869.7	1911.7	2825.76	2423.64	4148.99	1363.37	4049.79	8025.58	1797.12	1816.54	3502.7	4282.24	3927.07	2179.95	3372.41	5600.93	720.719	4729.74	383.747	3862.91	1308.25	3551.19	5659.53	2729.02
MMP7	10513.9	16632	7208.2	2869.79	12262.6	1849.53	2973.42	5570.4	2598.12	11603.2	5568.67	14050.2	7303.57	12319.7	15595.7	11730.9	13349.7	1337.9	23066.3	3231.01	4045.63	7363.95	4120.49	3617.26	3740.72	6302.7	4184.84	1320.81	7168.34	1346.54	8616.98	4906.53	3820.34	2583.01	3172.14	2731.54	3131.74	2656.26	2632.39	2101.12	1012.23	1811.3	2216.99	2211.58	1568.68	1922.04	2372.18	1448.48	1273.57
MMP9	3202.99	2541.11	12907	2064.7	11265.4	2241.23	5078.81	4177.98	5475.29	3711.93	8037.03	4823.95	5323.5	7027.51	3282.08	3915.22	2878.31	2364.41	10217.7	4896.26	2414.15	6645.83	3557.53	1088.41	8421.65	2963.69	2994.67	1144.22	2987.92	2792.18	6506.7	8314.95	3715.72	1652.8	3812.51	2241.22	4583.56	2052.19	5254.63	979.809	1059.83	3812.93	1839.6	3740.62	2106.46	3029.14	632.909	3927	846.418
MYB	15574	3973.82	4120.07	10321.4	5051.92	18610.9	10007.9	5100.13	12958.9	11573.6	8257.31	6512.51	7682.75	5654.27	6094.11	5377.89	5336.95	16870.7	9215.74	3131.11	5934.34	2739.17	8506.1	6512.25	15802.6	11656.8	10338.5	14843.6	10515.7	15125.8	7686.29	13041.1	15315.9	14132.3	16915.6	16903.4	11466.1	18550.5	17530.4	15394.5	16396.1	7675.94	20677.7	5145.17	15343	16347.1	13136.4	9957.43	12676.2
NAT1	2900.43	2282.47	1848.65	3245.19	2659.73	3081.3	3098.72	2256.77	3673.82	3000.2	5691.23	2777.47	2172.99	2578.53	2934.81	3028.62	2993.55	4271.27	3408.59	2358.81	3153.77	2740.2	4124.04	1520.28	3428.34	2718.05	4017.41	6057.61	7862.27	4766.8	2444.1	2966.97	7464.23	12522.9	3262.43	8534.32	3726.91	18152.1	14350.2	3504.45	11197.8	3016.25	14546.8	3062.51	14071.7	9688.47	4981.81	3387.98	7616
NDRG1	4551.02	6919.76	3549.93	6714.33	6482.86	3612.84	1732	13607	2040.79	3179.41	4559.35	4980.65	1903.11	2300.73	7669.91	5830.3	12941.5	1265.52	3895.53	4785.21	1532.88	3257.49	4272.29	1819.27	2366.42	1789.07	1409.34	1170.59	1606.14	3384.5	2522.81	4352.53	2508.79	1196.58	1394.99	1621.49	1634.85	1784.28	2597.07	2130.13	2158.13	4001.42	1251.3	8947.17	1748.87	4185.36	2149.06	1935.56	2017.76
OXCT1	3626.36	4989.42	2084.97	9836.25	6552.43	7205.01	3934.32	5522.12	4305.42	6196.14	3634.94	8657.98	3903.25	5995.07	1569.94	7433.91	6690.55	7565.55	3772.5	6960.98	7052.16	5794.06	2945.26	8085.46	5723.77	4138.5	5962.49	7308.24	9107.74	7332.02	3241.56	3245.97	3098.41	3961.3	6645.46	4377.25	3978.13	5147.84	4476.57	2328.37	2173.1	5844.14	4527.59	6060.54	2400.68	1869.2	4300.72	1329.56	2100.5
PERP	12604.8	10260.8	10745.8	11307.9	9314.88	12999.8	12746.1	22804.7	12309.1	19907.9	14510.2	11840.7	8021.17	12635	15260.4	12253.2	13947.3	14368.3	14137.5	8417.71	10401	16029.3	9979.15	11696.1	18730.4	13781.4	8959.33	15868.3	17202.7	16165.5	11276	14170.3	9616.52	8171.66	10477.3	12855	13292	12636.6	7121.71	10613.4	11974.4	16106.6	13019.6	15974.6	6009.3	8321.73	10918.1	12510.4	7827.66
RARA	8029.25	6970.79	8368.1	8913.95	8129.72	11452.5	11040.4	7935.43	9944.94	10670.4	10357.2	10479.8	8337.37	8337.23	9263.75	9047.88	9538.42	7252.95	6775.75	10478.3	7561.42	8184.16	7191.38	9647.44	10430.1	8400.1	13020.8	8688.93	8767.44	12995.4	11049.5	11398.5	12280.6	11752.9	8776.26	11004.7	11703.8	10988	11890	8856.04	10533.6	7949.71	11700.6	7230.13	11322	9988.38	9649.58	12154.4	11659.4
RARRES3	12101.6	9713.78	9422.73	12321.2	6524.1	7563.78	13774.7	10770.9	12613.3	11609.8	11906.8	11498.4	11182.5	8818.9	5539.93	7213.08	9313.95	13071.4	13354.8	6648.74	11578.7	6713.99	9831.43	10317.6	12404.3	9166.25	10893.3	9899.45	17374.5	9064.55	9925.49	11541.2	10269.5	10583.5	13519.7	11977.5	14544.8	11498.1	15296	14604.2	12655.2	11631.1	15611.7	11499.4	16821.5	21330.1	19084.4	19379.2	11129.8
SLC39A6	4460.36	5117.43	3639.16	5826.21	4051.43	4773.34	7153.42	3464.7	8271.72	5904.52	5942.57	6509.5	3396.51	5107.9	5211.76	4954.44	4101.66	4461.41	4261.33	4938.46	5386.3	6571.06	5844.14	4546.97	6350.24	4820.5	4327.27	6566.65	7634.07	4629.5	3918.85	8174.97	12224.6	6672.5	11136.6	12092.5	8874.28	10986.3	11889.9	6816.26	17138	8997.3	18973.9	6708.05	7981.1	6203.23	10146.5	18264	8293.56
SPP1	6726.51	19217.2	24756.2	10298.9	15834.6	11513.1	6109.96	10096	5376.73	13835.9	14557.8	12347.8	963.024	21234.4	14552.7	13323.5	15049	4538.08	11157.7	12162.4	2259.63	11350	13014.4	5649.08	10918.7	4937.76	4597.68	6520.8	10147.9	8435.8	13085	10671	10717.6	2138.38	5201.52	7614.54	6880.41	9251.63	10918.5	4009.73	8551.38	11745.8	8272.96	12857.9	2981.37	4744.31	2274.03	3618.31	2174.48
TFF1	13057.5	3662.86	4999.93	13771	3593.18	13569.5	9316.75	2856.08	7564.24	11501.8	8201.6	6736.64	2096.78	4445.97	4369.89	10085.9	3512.7	6263.21	2760.23	8564.51	5320.4	5124.96	3698.19	8692.27	7345.52	14544.9	8674.57	15197.1	6493.52	9450.95	14371.3	9010.76	15104.7	14975.6	9116.5	16252	12687.1	12364.4	13425.7	8733.57	16501.1	2573.16	17152.6	9362.13	10812	17057.6	4842.12	15788.9	5843.26
TFF3	7127.21	3148.87	3827.36	12045.7	3067.33	10269	7399.23	3201.57	9134.04	7639.84	11116.2	4944.19	4583.84	6074.81	3888.97	5221.9	2993.99	10508.6	2705.59	5628.24	6280.51	4933.96	6333.44	7291.33	9398.31	11493	9141.59	15074.5	8668.48	11909.7	10613.4	12226.1	11215.1	11680	10755.9	12699.4	10380.5	9534.36	11492.3	11056.9	10633.8	2303.54	12116.6	2912.43	10301.6	11285.2	8193.15	14721	9711.59
THRAP4	3054.8	3782.72	3631.75	3038.07	3177.71	4213.94	3330.12	3584.4	3225.64	3130.86	3355.56	3277.08	3650.64	3599.25	4365.08	2902.76	3877.77	2363.85	3471.91	3965.91	2539.44	3575.81	2827.07	2366.16	8072.14	3014.48	7334.9	12377	15782.4	6454.83	2770.68	3562.88	3495.71	3160.22	2968.85	3155.32	3534.78	3586.41	3805.76	3582.08	3433.79	3199.94	3400.18	3141.83	4005.19	2876.37	3185.78	4424.98	2711.14
XBP1	7827.77	6861.13	5262.37	11117.5	5641.24	7837.62	15463	6919.83	11973.8	9005.17	10506.5	16727.3	13613.5	7407.76	5028.09	5737.8	5172.66	11381.3	5200.04	7414.63	10167.3	5333.25	10670.5	7437.49	13922.4	12339.1	17004.7	11726.9	11295.9	16576.2	8736.56	14560.2	17310.5	10236.7	10530.8	13621.9	17108.2	8801.73	10391.2	19542.7	14365	7648.7	21041.2	4984.93	15213.8	14170.4	15792.9	16002.6	11389.5
[truncated: 37 more columns]
